# Supplementary material for: 3-(Benzothia­zol-2-yl)-3-(prop-2-yn­yl)hex-5-yn-2-one
Source: Acta Crystallogr Sect E Struct Rep Online. 2010 Mar 17;66(Pt 4):o857. doi: 10.1107/S1600536810009293 (PMC2983859; doi:10.1107/S1600536810009293)
Supplement: Supplementary file 1 [file e-66-0o857-sup1.cif]

##############################################################################
###                                                                        ###
###        Electronic paper (Acta Crystallographica Section E)             ###
###                                                                        ###
##############################################################################
#                                                                            #
# This CIF contains the data in a paper accepted for publication in Acta     #
# Crystallographica Section E. It conforms to the requirements of Notes      #
# for Authors for Section E, and has been peer reviewed under the auspices   #
# of the IUCr Commission on Journals.                                        #
#                                                                            #
# Full details of the Crystallographic Information File format               #
# are given in the paper "The Crystallographic Information File (CIF):       #
# a New Standard Archive File for Crystallography" by S. R. Hall, F. H.      #
# Allen and I. D. Brown [Acta Cryst. (1991), A47, 655-685].                  #
#                                                                            #
# The current version of the core CIF dictionary is obtainable from          #
# ftp://ftp.iucr.org/pub/cif_core.dic. The current version number is 2.4.    #
#                                                                            #
# Software is freely available for graphical display of the structure(s) in  #
# this CIF.  For information consult the CIF home page http://www.iucr.org/  #
# cif/home.html                                                              #
#                                                                            #
# This file may be used for bona fide research purposes within the           #
# scientific community so long as proper attribution is given to the journal # 
# article from which it was obtained.                                        #
#                                                                            #
##############################################################################
                                             
data_I
_audit_creation_method     SHELXL-97
_chemical_name_systematic
;
3-(Benzothiazol-2-yl)-3-(prop-2-ynyl)hex-5-yn-2-one
;
_chemical_name_common     ?
_chemical_formula_moiety     'C16 H13 N O S'
_chemical_formula_sum     'C16 H13 N O S'
_chemical_formula_iupac     'C16 H13 N O S'
_chemical_formula_weight     267.34
_chemical_melting_point     ?
_symmetry_cell_setting     monoclinic
_symmetry_space_group_name_H-M     'P 21/n'
_symmetry_space_group_name_Hall     '-p 2yn'
loop_
    _symmetry_equiv_pos_as_xyz
    'x, y, z'
    '-x+1/2, y+1/2, -z+1/2'
    '-x, -y, -z'
    'x-1/2, -y-1/2, z-1/2'
_cell_length_a     7.79130(10)
_cell_length_b     30.2051(6)
_cell_length_c     12.4437(2)
_cell_angle_alpha     90.00
_cell_angle_beta     106.1610(10)
_cell_angle_gamma     90.00
_cell_volume     2812.74(8)
_cell_formula_units_Z     8
_cell_measurement_reflns_used     ?
_cell_measurement_theta_min     7.0
_cell_measurement_theta_max     30.30
_cell_measurement_temperature     298(2)
_exptl_crystal_description     parallelepiped
_exptl_crystal_colour     'clear pale yellow'
_exptl_crystal_size_max     0.36
_exptl_crystal_size_mid     0.30
_exptl_crystal_size_min     0.20
_exptl_crystal_density_diffrn     1.263
_exptl_crystal_density_meas     ?
_exptl_crystal_density_method     'not measured'
_exptl_crystal_F_000     1120
_exptl_absorpt_coefficient_mu     0.221
_exptl_absorpt_correction_type     none
_exptl_absorpt_process_details     ?
_exptl_absorpt_correction_T_min     ?
_exptl_absorpt_correction_T_max     ?
_exptl_special_details
;
;
_diffrn_ambient_temperature     298(2)
_diffrn_radiation_type     MoK\a
_diffrn_radiation_wavelength     0.71073
_diffrn_radiation_source     'fine-focus sealed tube'
_diffrn_radiation_monochromator     graphite
_diffrn_measurement_device_type     'Bruker X8 APEX CCD area-detector'
_diffrn_measurement_method     '\f and \w scans'
_diffrn_detector_area_resol_mean     ?
_diffrn_reflns_number     45783
_diffrn_reflns_av_R_equivalents     0.0520
_diffrn_reflns_av_sigmaI/netI     0.0586
_diffrn_reflns_theta_min     2.17
_diffrn_reflns_theta_max     30.30
_diffrn_reflns_theta_full     30.30
_diffrn_measured_fraction_theta_max     1.000
_diffrn_measured_fraction_theta_full     1.000
_diffrn_reflns_limit_h_min     -11
_diffrn_reflns_limit_h_max     11
_diffrn_reflns_limit_k_min     -42
_diffrn_reflns_limit_k_max     42
_diffrn_reflns_limit_l_min     -17
_diffrn_reflns_limit_l_max     17
_diffrn_standards_number     ?
_diffrn_standards_interval_count     ?
_diffrn_standards_interval_time     ?
_diffrn_standards_decay_%     ?
_refine_special_details
;
Refinement of <i>F</i>^2^ against ALL reflections. The weighted <i>R</i>-factor
wR and goodness of fit <i>S</i> are based on <i>F</i>^2^, conventional
<i>R</i>-factors <i>R</i> are based on <i>F</i>, with <i>F</i> set to zero for
negative <i>F</i>^2^. The threshold expression of <i>F</i>^2^ >
\s(<i>F</i>^2^) is used only for calculating <i>R</i>-factors(gt) etc. and is
not relevant to the choice of reflections for refinement. <i>R</i>-factors
based on <i>F</i>^2^ are statistically about twice as large as those based on
<i>F</i>, and <i>R</i>- factors based on ALL data will be even larger.
;
_reflns_number_total     8407
_reflns_number_gt     5449
_reflns_threshold_expression     I>2sigma(I)
_refine_ls_structure_factor_coef     Fsqd
_refine_ls_matrix_type     full
_refine_ls_R_factor_all     0.0825
_refine_ls_R_factor_gt     0.0449
_refine_ls_wR_factor_gt     0.1088
_refine_ls_wR_factor_ref     0.1280
_refine_ls_goodness_of_fit_ref     1.007
_refine_ls_restrained_S_all     1.007
_refine_ls_number_reflns     8407
_refine_ls_number_parameters     391
_refine_ls_number_restraints     0
_refine_ls_hydrogen_treatment     mixed
_refine_ls_weighting_scheme     calc
_refine_ls_weighting_details
         'calc w=1/[\s^2^(Fo^2^)+(0.0611P)^2^+0.4268P] where P=(Fo^2^+2Fc^2^)/3'
_atom_sites_solution_hydrogens     geom
_atom_sites_solution_primary     direct
_atom_sites_solution_secondary     difmap
_refine_ls_shift/su_max     0.001
_refine_ls_shift/su_mean     0.000
_refine_diff_density_max     0.305
_refine_diff_density_min     -0.191
_refine_ls_extinction_method     none
_refine_ls_extinction_coef     ?
loop_
    _atom_type_symbol
    _atom_type_description
    _atom_type_scat_dispersion_real
    _atom_type_scat_dispersion_imag
    _atom_type_scat_source
    'C' 'C' 0.0033 0.0016
                         'International Tables Vol C Tables 4.2.6.8 and 6.1.1.4'
    'H' 'H' 0.0000 0.0000
                         'International Tables Vol C Tables 4.2.6.8 and 6.1.1.4'
    'N' 'N' 0.0061 0.0033
                         'International Tables Vol C Tables 4.2.6.8 and 6.1.1.4'
    'O' 'O' 0.0106 0.0060
                         'International Tables Vol C Tables 4.2.6.8 and 6.1.1.4'
    'S' 'S' 0.1246 0.1234
                         'International Tables Vol C Tables 4.2.6.8 and 6.1.1.4'
_computing_data_collection     'APEX2 (Bruker, 2005)'
_computing_cell_refinement     'SAINT (Bruker, 2005)'
_computing_data_reduction     'SAINT (Bruker, 2005)'
_computing_structure_solution     'SHELXS97 (Sheldrick, 2008)'
_computing_structure_refinement     'SHELXL97 (Sheldrick, 2008)'
_computing_molecular_graphics
                  'ORTEP-3 for Windows (Farrugia, 1997) and PLATON (Spek, 2009)'
_computing_publication_material     'WinGX (Farrugia, 1999)'
loop_
    _atom_site_type_symbol
    _atom_site_label
    _atom_site_fract_x
    _atom_site_fract_y
    _atom_site_fract_z
    _atom_site_U_iso_or_equiv
    _atom_site_adp_type
    _atom_site_calc_flag
    _atom_site_refinement_flags
    _atom_site_occupancy
    _atom_site_disorder_assembly
    _atom_site_disorder_group
    O O1 0.62822(19) 0.02125(4) 0.85422(13) 0.0661(4) Uani d . 1 . .
    S S1 0.45815(6) 0.126638(14) 0.65398(3) 0.04635(12) Uani d . 1 . .
    N N1 0.55435(17) 0.17249(4) 0.83678(10) 0.0379(3) Uani d . 1 . .
    C C1 0.4413(2) 0.19924(5) 0.75663(12) 0.0360(3) Uani d . 1 . .
    C C2 0.3957(2) 0.24295(6) 0.77253(15) 0.0463(4) Uani d . 1 . .
    H H2 0.440(2) 0.2551(6) 0.8419(16) 0.045(5) Uiso d . 1 . .
    C C3 0.2901(2) 0.26604(6) 0.68364(16) 0.0514(4) Uani d . 1 . .
    H H3 0.260(3) 0.2954(7) 0.6956(16) 0.059(6) Uiso d . 1 . .
    C C4 0.2271(3) 0.24671(7) 0.57885(16) 0.0541(5) Uani d . 1 . .
    H H4 0.154(3) 0.2633(7) 0.5185(17) 0.063(6) Uiso d . 1 . .
    C C5 0.2673(2) 0.20358(7) 0.56119(15) 0.0496(4) Uani d . 1 . .
    H H5 0.222(3) 0.1904(7) 0.4940(17) 0.062(6) Uiso d . 1 . .
    C C6 0.3754(2) 0.17996(5) 0.65053(13) 0.0383(3) Uani d . 1 . .
    C C7 0.5758(2) 0.13457(5) 0.79517(12) 0.0357(3) Uani d . 1 . .
    C C8 0.6974(2) 0.09826(5) 0.85737(12) 0.0372(3) Uani d . 1 . .
    C C9 0.5878(2) 0.05786(5) 0.87635(13) 0.0435(4) Uani d . 1 . .
    C C10 0.4340(3) 0.06577(7) 0.92442(17) 0.0601(5) Uani d . 1 . .
    H H10A 0.4657 0.0883 0.9808 0.090 Uiso calc R 1 . .
    H H10B 0.4062 0.0389 0.9571 0.090 Uiso calc R 1 . .
    H H10C 0.3317 0.0752 0.8661 0.090 Uiso calc R 1 . .
    C C11 0.8066(2) 0.11589(6) 0.97374(13) 0.0442(4) Uani d . 1 . .
    H H11A 0.8691 0.1427 0.9639 0.053 Uiso calc R 1 . .
    H H11B 0.7256 0.1232 1.0178 0.053 Uiso calc R 1 . .
    C C12 0.9358(3) 0.08305(6) 1.03360(14) 0.0516(4) Uani d . 1 . .
    C C13 1.0392(4) 0.05574(9) 1.07695(19) 0.0747(7) Uani d . 1 . .
    H H13 1.122(4) 0.0344(9) 1.112(2) 0.099(9) Uiso d . 1 . .
    C C14 0.8253(2) 0.08345(6) 0.78856(14) 0.0453(4) Uani d . 1 . .
    H H14A 0.9067 0.0612 0.8303 0.054 Uiso calc R 1 . .
    H H14B 0.7560 0.0701 0.7191 0.054 Uiso calc R 1 . .
    C C15 0.9280(3) 0.12022(7) 0.76328(16) 0.0543(5) Uani d . 1 . .
    C C16 1.0073(3) 0.15030(10) 0.7428(2) 0.0793(7) Uani d . 1 . .
    H H16 1.067(4) 0.1724(8) 0.724(2) 0.088(8) Uiso d . 1 . .
    O O2 0.6762(2) 0.05561(5) 0.52220(10) 0.0639(4) Uani d . 1 . .
    S S2 0.55463(6) 0.170295(14) 0.37374(3) 0.04545(12) Uani d . 1 . .
    N N2 0.49980(18) 0.12720(4) 0.18749(10) 0.0388(3) Uani d . 1 . .
    C C17 0.4081(2) 0.16709(5) 0.16241(13) 0.0391(3) Uani d . 1 . .
    C C18 0.3085(3) 0.18000(7) 0.05589(16) 0.0563(5) Uani d . 1 . .
    H H18 0.299(3) 0.1604(7) -0.0094(19) 0.074(7) Uiso d . 1 . .
    C C19 0.2278(3) 0.22127(8) 0.04356(19) 0.0658(6) Uani d . 1 . .
    H H19 0.162(3) 0.2295(7) -0.0307(18) 0.072(6) Uiso d . 1 . .
    C C20 0.2450(3) 0.24907(7) 0.1344(2) 0.0621(5) Uani d . 1 . .
    H H20 0.183(3) 0.2782(7) 0.1227(18) 0.072(6) Uiso d . 1 . .
    C C21 0.3403(3) 0.23676(6) 0.24036(18) 0.0540(5) Uani d . 1 . .
    H H21 0.353(3) 0.2552(7) 0.3008(17) 0.068(6) Uiso d . 1 . .
    C C22 0.4227(2) 0.19521(5) 0.25372(13) 0.0395(3) Uani d . 1 . .
    C C23 0.5807(2) 0.12458(5) 0.29265(12) 0.0338(3) Uani d . 1 . .
    C C24 0.6913(2) 0.08534(5) 0.34795(12) 0.0356(3) Uani d . 1 . .
    C C25 0.5961(2) 0.06227(5) 0.42620(13) 0.0434(4) Uani d . 1 . .
    C C26 0.4072(3) 0.04820(7) 0.37852(18) 0.0634(5) Uani d . 1 . .
    H H26A 0.3602 0.0613 0.3059 0.095 Uiso calc R 1 . .
    H H26B 0.3376 0.0577 0.4269 0.095 Uiso calc R 1 . .
    H H26C 0.4018 0.0165 0.3719 0.095 Uiso calc R 1 . .
    C C27 0.7065(2) 0.05229(5) 0.25588(12) 0.0395(3) Uani d . 1 . .
    H H27A 0.5876 0.0431 0.2137 0.047 Uiso calc R 1 . .
    H H27B 0.7615 0.0671 0.2047 0.047 Uiso calc R 1 . .
    C C28 0.8117(3) 0.01322(7) 0.30197(15) 0.0583(5) Uani d . 1 . .
    C C29 0.8994(5) -0.01727(10) 0.3395(2) 0.1035(11) Uani d . 1 . .
    H H29 0.970(4) -0.0425(11) 0.363(3) 0.128(11) Uiso d . 1 . .
    C C30 0.8784(2) 0.10077(6) 0.41712(14) 0.0499(4) Uani d . 1 . .
    H H30A 0.8661 0.1203 0.4765 0.060 Uiso calc R 1 . .
    H H30B 0.9477 0.0752 0.4515 0.060 Uiso calc R 1 . .
    C C31 0.9732(2) 0.12394(6) 0.34835(17) 0.0527(4) Uani d . 1 . .
    C C32 1.0447(3) 0.14150(8) 0.2886(2) 0.0713(6) Uani d . 1 . .
    H H32 1.099(4) 0.1568(10) 0.237(3) 0.123(11) Uiso d . 1 . .
loop_
    _atom_site_aniso_label
    _atom_site_aniso_U_11
    _atom_site_aniso_U_22
    _atom_site_aniso_U_33
    _atom_site_aniso_U_12
    _atom_site_aniso_U_13
    _atom_site_aniso_U_23
    O1 0.0675(9) 0.0358(7) 0.0939(11) -0.0001(6) 0.0208(8) -0.0075(7)
    S1 0.0574(3) 0.0398(2) 0.0367(2) 0.00420(18) 0.00457(18) -0.00849(16)
    N1 0.0421(7) 0.0375(7) 0.0339(6) 0.0034(5) 0.0102(5) -0.0030(5)
    C1 0.0343(8) 0.0377(8) 0.0362(7) 0.0020(6) 0.0103(6) -0.0021(6)
    C2 0.0481(10) 0.0430(9) 0.0454(9) 0.0083(7) 0.0092(8) -0.0074(7)
    C3 0.0486(10) 0.0437(10) 0.0583(11) 0.0160(8) 0.0089(8) -0.0015(8)
    C4 0.0479(10) 0.0568(12) 0.0509(10) 0.0143(9) 0.0029(8) 0.0066(8)
    C5 0.0469(10) 0.0575(11) 0.0387(9) 0.0050(8) 0.0022(8) -0.0022(8)
    C6 0.0355(8) 0.0411(8) 0.0380(7) -0.0008(6) 0.0095(6) -0.0030(6)
    C7 0.0399(8) 0.0350(8) 0.0320(7) -0.0012(6) 0.0097(6) -0.0025(6)
    C8 0.0434(8) 0.0330(8) 0.0349(7) 0.0029(6) 0.0102(6) -0.0030(6)
    C9 0.0509(10) 0.0360(9) 0.0395(8) -0.0005(7) 0.0059(7) 0.0001(6)
    C10 0.0698(13) 0.0564(12) 0.0613(11) -0.0093(10) 0.0302(10) 0.0011(9)
    C11 0.0499(10) 0.0423(9) 0.0370(8) 0.0031(7) 0.0065(7) -0.0044(6)
    C12 0.0552(11) 0.0539(11) 0.0412(9) 0.0043(9) 0.0060(8) -0.0048(8)
    C13 0.0797(16) 0.0767(16) 0.0555(12) 0.0263(13) -0.0016(11) 0.0013(11)
    C14 0.0508(10) 0.0452(9) 0.0405(8) 0.0097(7) 0.0139(7) -0.0015(7)
    C15 0.0501(10) 0.0620(12) 0.0560(10) 0.0085(9) 0.0234(9) 0.0035(9)
    C16 0.0670(15) 0.0808(18) 0.1034(19) -0.0018(13) 0.0460(15) 0.0091(14)
    O2 0.0870(10) 0.0675(9) 0.0372(6) 0.0073(8) 0.0172(7) 0.0111(6)
    S2 0.0591(3) 0.0369(2) 0.0393(2) 0.00400(18) 0.01197(19) -0.00679(16)
    N2 0.0446(7) 0.0345(7) 0.0348(6) 0.0052(6) 0.0072(6) 0.0006(5)
    C17 0.0383(8) 0.0361(8) 0.0431(8) 0.0041(6) 0.0117(7) 0.0047(6)
    C18 0.0616(12) 0.0554(11) 0.0476(10) 0.0185(9) 0.0080(9) 0.0062(8)
    C19 0.0651(13) 0.0678(14) 0.0622(12) 0.0292(11) 0.0138(11) 0.0211(11)
    C20 0.0615(12) 0.0481(11) 0.0815(15) 0.0242(10) 0.0280(11) 0.0162(10)
    C21 0.0571(11) 0.0391(10) 0.0713(13) 0.0095(8) 0.0272(10) 0.0009(9)
    C22 0.0392(8) 0.0334(8) 0.0488(9) 0.0008(6) 0.0170(7) 0.0020(6)
    C23 0.0384(8) 0.0288(7) 0.0345(7) -0.0020(6) 0.0107(6) -0.0022(6)
    C24 0.0416(8) 0.0313(7) 0.0311(7) 0.0030(6) 0.0056(6) 0.0003(5)
    C25 0.0624(11) 0.0311(8) 0.0387(8) 0.0070(7) 0.0171(8) 0.0026(6)
    C26 0.0670(13) 0.0606(13) 0.0681(13) -0.0082(10) 0.0277(11) 0.0132(10)
    C27 0.0472(9) 0.0354(8) 0.0338(7) 0.0058(7) 0.0080(7) -0.0016(6)
    C28 0.0786(14) 0.0538(11) 0.0425(9) 0.0245(10) 0.0166(9) 0.0008(8)
    C29 0.158(3) 0.093(2) 0.0589(14) 0.080(2) 0.0293(16) 0.0151(13)
    C30 0.0471(10) 0.0504(10) 0.0426(9) 0.0029(8) -0.0030(7) -0.0021(7)
    C31 0.0404(9) 0.0481(10) 0.0633(11) -0.0031(8) 0.0041(8) -0.0116(9)
    C32 0.0557(13) 0.0712(15) 0.0896(17) -0.0181(11) 0.0245(12) -0.0116(13)
_geom_special_details
;
All esds (except the esd in the dihedral angle between two l.s. planes) are
estimated using the full covariance matrix. The cell esds are taken into
account individually in the estimation of esds in distances, angles and
torsion angles; correlations between esds in cell parameters are only used
when they are defined by crystal symmetry. An approximate (isotropic)
treatment of cell esds is used for estimating esds involving l.s. planes.
;
loop_
    _geom_bond_atom_site_label_1
    _geom_bond_atom_site_label_2
    _geom_bond_site_symmetry_2
    _geom_bond_distance
    _geom_bond_publ_flag
    O1 C9 . 1.203(2) ?
    S1 C6 . 1.7308(17) ?
    S1 C7 . 1.7573(16) ?
    N1 C7 . 1.2869(19) ?
    N1 C1 . 1.3909(19) ?
    C1 C2 . 1.396(2) ?
    C1 C6 . 1.403(2) ?
    C2 C3 . 1.371(2) ?
    C2 H2 . 0.912(18) ?
    C3 C4 . 1.388(3) ?
    C3 H3 . 0.94(2) ?
    C4 C5 . 1.372(3) ?
    C4 H4 . 0.95(2) ?
    C5 C6 . 1.390(2) ?
    C5 H5 . 0.91(2) ?
    C7 C8 . 1.514(2) ?
    C8 C9 . 1.545(2) ?
    C8 C14 . 1.549(2) ?
    C8 C11 . 1.555(2) ?
    C9 C10 . 1.500(3) ?
    C10 H10A . 0.9600 ?
    C10 H10B . 0.9600 ?
    C10 H10C . 0.9600 ?
    C11 C12 . 1.461(2) ?
    C11 H11A . 0.9700 ?
    C11 H11B . 0.9700 ?
    C12 C13 . 1.174(3) ?
    C13 H13 . 0.93(3) ?
    C14 C15 . 1.454(3) ?
    C14 H14A . 0.9700 ?
    C14 H14B . 0.9700 ?
    C15 C16 . 1.166(3) ?
    C16 H16 . 0.88(3) ?
    O2 C25 . 1.201(2) ?
    S2 C22 . 1.7319(17) ?
    S2 C23 . 1.7549(15) ?
    N2 C23 . 1.2873(19) ?
    N2 C17 . 1.3912(19) ?
    C17 C18 . 1.393(2) ?
    C17 C22 . 1.398(2) ?
    C18 C19 . 1.385(3) ?
    C18 H18 . 0.99(2) ?
    C19 C20 . 1.384(3) ?
    C19 H19 . 0.96(2) ?
    C20 C21 . 1.372(3) ?
    C20 H20 . 1.00(2) ?
    C21 C22 . 1.398(2) ?
    C21 H21 . 0.92(2) ?
    C23 C24 . 1.514(2) ?
    C24 C30 . 1.544(2) ?
    C24 C25 . 1.544(2) ?
    C24 C27 . 1.549(2) ?
    C25 C26 . 1.488(3) ?
    C26 H26A . 0.9600 ?
    C26 H26B . 0.9600 ?
    C26 H26C . 0.9600 ?
    C27 C28 . 1.460(2) ?
    C27 H27A . 0.9700 ?
    C27 H27B . 0.9700 ?
    C28 C29 . 1.164(3) ?
    C29 H29 . 0.94(3) ?
    C30 C31 . 1.456(3) ?
    C30 H30A . 0.9700 ?
    C30 H30B . 0.9700 ?
    C31 C32 . 1.173(3) ?
    C32 H32 . 0.98(3) ?
loop_
    _geom_angle_atom_site_label_1
    _geom_angle_atom_site_label_2
    _geom_angle_atom_site_label_3
    _geom_angle_site_symmetry_1
    _geom_angle_site_symmetry_3
    _geom_angle
    _geom_angle_publ_flag
    C6 S1 C7 . . 89.14(7) ?
    C7 N1 C1 . . 110.83(13) ?
    N1 C1 C2 . . 125.68(14) ?
    N1 C1 C6 . . 115.25(14) ?
    C2 C1 C6 . . 119.03(15) ?
    C3 C2 C1 . . 119.07(16) ?
    C3 C2 H2 . . 122.9(11) ?
    C1 C2 H2 . . 118.0(11) ?
    C2 C3 C4 . . 121.33(17) ?
    C2 C3 H3 . . 118.2(12) ?
    C4 C3 H3 . . 120.5(12) ?
    C5 C4 C3 . . 120.89(17) ?
    C5 C4 H4 . . 119.2(12) ?
    C3 C4 H4 . . 119.9(12) ?
    C4 C5 C6 . . 118.28(17) ?
    C4 C5 H5 . . 121.3(13) ?
    C6 C5 H5 . . 120.4(13) ?
    C5 C6 C1 . . 121.39(15) ?
    C5 C6 S1 . . 129.48(13) ?
    C1 C6 S1 . . 109.07(12) ?
    N1 C7 C8 . . 124.89(13) ?
    N1 C7 S1 . . 115.70(12) ?
    C8 C7 S1 . . 119.37(11) ?
    C7 C8 C9 . . 110.88(13) ?
    C7 C8 C14 . . 109.50(12) ?
    C9 C8 C14 . . 108.92(13) ?
    C7 C8 C11 . . 109.28(12) ?
    C9 C8 C11 . . 108.09(13) ?
    C14 C8 C11 . . 110.16(13) ?
    O1 C9 C10 . . 121.82(17) ?
    O1 C9 C8 . . 120.00(16) ?
    C10 C9 C8 . . 118.18(14) ?
    C9 C10 H10A . . 109.5 ?
    C9 C10 H10B . . 109.5 ?
    H10A C10 H10B . . 109.5 ?
    C9 C10 H10C . . 109.5 ?
    H10A C10 H10C . . 109.5 ?
    H10B C10 H10C . . 109.5 ?
    C12 C11 C8 . . 111.27(14) ?
    C12 C11 H11A . . 109.4 ?
    C8 C11 H11A . . 109.4 ?
    C12 C11 H11B . . 109.4 ?
    C8 C11 H11B . . 109.4 ?
    H11A C11 H11B . . 108.0 ?
    C13 C12 C11 . . 176.8(2) ?
    C12 C13 H13 . . 179.2(18) ?
    C15 C14 C8 . . 112.10(14) ?
    C15 C14 H14A . . 109.2 ?
    C8 C14 H14A . . 109.2 ?
    C15 C14 H14B . . 109.2 ?
    C8 C14 H14B . . 109.2 ?
    H14A C14 H14B . . 107.9 ?
    C16 C15 C14 . . 178.6(2) ?
    C15 C16 H16 . . 177.2(18) ?
    C22 S2 C23 . . 88.96(7) ?
    C23 N2 C17 . . 110.90(13) ?
    N2 C17 C18 . . 124.86(15) ?
    N2 C17 C22 . . 115.06(14) ?
    C18 C17 C22 . . 120.08(15) ?
    C19 C18 C17 . . 118.23(19) ?
    C19 C18 H18 . . 121.3(13) ?
    C17 C18 H18 . . 120.4(12) ?
    C20 C19 C18 . . 121.16(19) ?
    C20 C19 H19 . . 122.3(13) ?
    C18 C19 H19 . . 116.5(13) ?
    C21 C20 C19 . . 121.61(18) ?
    C21 C20 H20 . . 119.4(13) ?
    C19 C20 H20 . . 119.0(13) ?
    C20 C21 C22 . . 117.70(19) ?
    C20 C21 H21 . . 121.9(14) ?
    C22 C21 H21 . . 120.4(14) ?
    C17 C22 C21 . . 121.20(16) ?
    C17 C22 S2 . . 109.35(11) ?
    C21 C22 S2 . . 129.44(14) ?
    N2 C23 C24 . . 124.47(13) ?
    N2 C23 S2 . . 115.73(11) ?
    C24 C23 S2 . . 119.80(10) ?
    C23 C24 C30 . . 110.29(13) ?
    C23 C24 C25 . . 109.11(12) ?
    C30 C24 C25 . . 109.21(13) ?
    C23 C24 C27 . . 108.63(12) ?
    C30 C24 C27 . . 110.63(13) ?
    C25 C24 C27 . . 108.93(12) ?
    O2 C25 C26 . . 122.09(17) ?
    O2 C25 C24 . . 119.67(17) ?
    C26 C25 C24 . . 118.22(14) ?
    C25 C26 H26A . . 109.5 ?
    C25 C26 H26B . . 109.5 ?
    H26A C26 H26B . . 109.5 ?
    C25 C26 H26C . . 109.5 ?
    H26A C26 H26C . . 109.5 ?
    H26B C26 H26C . . 109.5 ?
    C28 C27 C24 . . 112.37(13) ?
    C28 C27 H27A . . 109.1 ?
    C24 C27 H27A . . 109.1 ?
    C28 C27 H27B . . 109.1 ?
    C24 C27 H27B . . 109.1 ?
    H27A C27 H27B . . 107.9 ?
    C29 C28 C27 . . 178.3(3) ?
    C28 C29 H29 . . 174.5(19) ?
    C31 C30 C24 . . 111.84(14) ?
    C31 C30 H30A . . 109.2 ?
    C24 C30 H30A . . 109.2 ?
    C31 C30 H30B . . 109.2 ?
    C24 C30 H30B . . 109.2 ?
    H30A C30 H30B . . 107.9 ?
    C32 C31 C30 . . 176.8(2) ?
    C31 C32 H32 . . 177.4(19) ?
loop_
    _geom_torsion_atom_site_label_1
    _geom_torsion_atom_site_label_2
    _geom_torsion_atom_site_label_3
    _geom_torsion_atom_site_label_4
    _geom_torsion_site_symmetry_1
    _geom_torsion_site_symmetry_2
    _geom_torsion_site_symmetry_3
    _geom_torsion_site_symmetry_4
    _geom_torsion
    _geom_torsion_publ_flag
    C7 N1 C1 C2 . . . . -177.23(16) ?
    C7 N1 C1 C6 . . . . 0.27(19) ?
    N1 C1 C2 C3 . . . . 176.44(16) ?
    C6 C1 C2 C3 . . . . -1.0(3) ?
    C1 C2 C3 C4 . . . . 0.4(3) ?
    C2 C3 C4 C5 . . . . 0.7(3) ?
    C3 C4 C5 C6 . . . . -1.1(3) ?
    C4 C5 C6 C1 . . . . 0.5(3) ?
    C4 C5 C6 S1 . . . . -176.61(15) ?
    N1 C1 C6 C5 . . . . -177.15(15) ?
    C2 C1 C6 C5 . . . . 0.5(2) ?
    N1 C1 C6 S1 . . . . 0.50(17) ?
    C2 C1 C6 S1 . . . . 178.18(13) ?
    C7 S1 C6 C5 . . . . 176.60(17) ?
    C7 S1 C6 C1 . . . . -0.80(12) ?
    C1 N1 C7 C8 . . . . 176.84(13) ?
    C1 N1 C7 S1 . . . . -0.94(17) ?
    C6 S1 C7 N1 . . . . 1.05(13) ?
    C6 S1 C7 C8 . . . . -176.85(12) ?
    N1 C7 C8 C9 . . . . 112.90(17) ?
    S1 C7 C8 C9 . . . . -69.40(15) ?
    N1 C7 C8 C14 . . . . -126.88(16) ?
    S1 C7 C8 C14 . . . . 50.82(16) ?
    N1 C7 C8 C11 . . . . -6.1(2) ?
    S1 C7 C8 C11 . . . . 171.56(11) ?
    C7 C8 C9 O1 . . . . 131.63(17) ?
    C14 C8 C9 O1 . . . . 11.1(2) ?
    C11 C8 C9 O1 . . . . -108.61(18) ?
    C7 C8 C9 C10 . . . . -49.44(19) ?
    C14 C8 C9 C10 . . . . -170.00(15) ?
    C11 C8 C9 C10 . . . . 70.32(18) ?
    C7 C8 C11 C12 . . . . -175.71(14) ?
    C9 C8 C11 C12 . . . . 63.53(18) ?
    C14 C8 C11 C12 . . . . -55.37(18) ?
    C8 C11 C12 C13 . . . . 22(4) ?
    C7 C8 C14 C15 . . . . 56.19(18) ?
    C9 C8 C14 C15 . . . . 177.59(14) ?
    C11 C8 C14 C15 . . . . -64.02(18) ?
    C8 C14 C15 C16 . . . . -35(10) ?
    C23 N2 C17 C18 . . . . 179.57(17) ?
    C23 N2 C17 C22 . . . . 0.14(19) ?
    N2 C17 C18 C19 . . . . -178.52(18) ?
    C22 C17 C18 C19 . . . . 0.9(3) ?
    C17 C18 C19 C20 . . . . -0.1(3) ?
    C18 C19 C20 C21 . . . . -0.9(4) ?
    C19 C20 C21 C22 . . . . 1.0(3) ?
    N2 C17 C22 C21 . . . . 178.71(15) ?
    C18 C17 C22 C21 . . . . -0.7(3) ?
    N2 C17 C22 S2 . . . . -0.31(17) ?
    C18 C17 C22 S2 . . . . -179.77(14) ?
    C20 C21 C22 C17 . . . . -0.2(3) ?
    C20 C21 C22 S2 . . . . 178.59(15) ?
    C23 S2 C22 C17 . . . . 0.29(12) ?
    C23 S2 C22 C21 . . . . -178.63(16) ?
    C17 N2 C23 C24 . . . . 179.44(13) ?
    C17 N2 C23 S2 . . . . 0.10(17) ?
    C22 S2 C23 N2 . . . . -0.24(13) ?
    C22 S2 C23 C24 . . . . -179.61(12) ?
    N2 C23 C24 C30 . . . . 127.53(16) ?
    S2 C23 C24 C30 . . . . -53.15(16) ?
    N2 C23 C24 C25 . . . . -112.51(16) ?
    S2 C23 C24 C25 . . . . 66.81(15) ?
    N2 C23 C24 C27 . . . . 6.1(2) ?
    S2 C23 C24 C27 . . . . -174.56(11) ?
    C23 C24 C25 O2 . . . . -126.98(16) ?
    C30 C24 C25 O2 . . . . -6.3(2) ?
    C27 C24 C25 O2 . . . . 114.58(17) ?
    C23 C24 C25 C26 . . . . 54.16(19) ?
    C30 C24 C25 C26 . . . . 174.79(15) ?
    C27 C24 C25 C26 . . . . -64.29(19) ?
    C23 C24 C27 C28 . . . . 179.97(15) ?
    C30 C24 C27 C28 . . . . 58.76(19) ?
    C25 C24 C27 C28 . . . . -61.29(19) ?
    C24 C27 C28 C29 . . . . -68(7) ?
    C23 C24 C30 C31 . . . . -58.50(18) ?
    C25 C24 C30 C31 . . . . -178.41(14) ?
    C27 C24 C30 C31 . . . . 61.71(18) ?
    C24 C30 C31 C32 . . . . -26(4) ?
loop_
    _geom_hbond_atom_site_label_D
    _geom_hbond_atom_site_label_H
    _geom_hbond_atom_site_label_A
    _geom_hbond_site_symmetry_A
    _geom_hbond_distance_DH
    _geom_hbond_distance_HA
    _geom_hbond_distance_DA
    _geom_hbond_angle_DHA
    _geom_hbond_publ_flag
    C13 --H13 ..O1 3_757 0.93(3) 2.52(3) 3.409(3) 161(2) y
    C14 --H14B ..O2 . 0.97 2.39 3.302(2) 155 y
    C27 --H27A ..O1 3_656 0.97 2.55 3.409(2) 147 y
data_global
_journal_date_recd_electronic     2010-02-22
_journal_date_accepted     2010-03-11
_journal_name_full     'Acta Crystallographica, Section E'
_journal_year     2010
_journal_volume     66
_journal_issue      4
_journal_page_first     o857
_journal_page_last     o857
_journal_paper_category     QO
_journal_coeditor_code     IM2184
_publ_contact_author
;
 El Mokhtar Essassi
Laboratoire de Chimie Organique H\'et\'erocyclique, P\^ole de comp\'etences,
Pharmacochimie, Av Ibn Battouta, BP. 1014, Facult\'e des Sciences,
Universit\'e Mohammed V-Agdal, Rabat, Morocco
;
_publ_contact_author_email     'emessassi@yahoo.fr'
_publ_contact_author_fax     '212 537 77 54 40'
_publ_section_title
;
3-(Benzothiazol-2-yl)-3-(prop-2-ynyl)hex-5-yn-2-one
;
loop_
    _publ_author_name
    _publ_author_address
    'Baryala, Yamna'
;
Laboratoire de Chimie Organique et Etudes Physico-chimique
ENS Takaddoum
Rabat
Morocco
;
    'Zerzouf, Abdelfettah'
;
Laboratoire de Chimie Organique et Etudes Physico-chimique
ENS Takaddoum
Rabat
Morocco
;
    'Salem, Moussa'
;
Laboratoire de Chimie Organique et Etudes Physico-chimique
ENS Takaddoum
Rabat
Morocco
;
    'Essassi, El Mokhtar'
;
Laboratoire de Chimie Organique H\'et\'erocyclique
P\^ole de Comp\'etences, Pharmacochimie, Facult\'e des Sciences,
Universit\'e Mohammed V-Agdal, Av. Ibn Battouta, BP 1014, Rabat, Morocco
;
    'El Ammari, Lahcen'
;
Laboratoire de Chimie du Solide Appliqu\'ee,
Facult\'e des Sciences, Universit\'e Mohammed V-Agdal
Avenue Ibn Battouta, BP 1014, Rabat, Morocco
;
