# Supplementary material for: 3-(Benzothia­zol-2-yl)-3-(prop-2-yn­yl)hex-5-yn-2-one
Source: Acta Crystallogr Sect E Struct Rep Online. 2010 Mar 17;66(Pt 4):o857. doi: 10.1107/S1600536810009293 (PMC2983859; doi:10.1107/S1600536810009293)
Supplement: Supplementary file 2 [file e-66-0o857-Isup2.hkl]

# 
# h,k,l, Fc-squared, Fo-squared, sigma(Fo-squared) and status flag 
# 
data_I
_shelx_title ' BA20 in P2(1)/n' 
_shelx_refln_list_code          4 
_shelx_F_calc_maximum      196.30 
_exptl_crystal_F_000      1120.00 
_reflns_d_resolution_high  0.7043 
 
loop_ 
 _symmetry_equiv_pos_as_xyz 
 'x, y, z' 
 '-x+1/2, y+1/2, -z+1/2' 
 '-x, -y, -z' 
 'x-1/2, -y-1/2, z-1/2' 
 
_cell_length_a     7.7910 
_cell_length_b    30.2050 
_cell_length_c    12.4440 
_cell_angle_alpha  90.000 
_cell_angle_beta  106.160 
_cell_angle_gamma  90.000 
 
_shelx_F_squared_multiplier     1.000 
 
loop_ 
 _refln_index_h 
 _refln_index_k 
 _refln_index_l 
 _refln_F_squared_calc 
 _refln_F_squared_meas 
 _refln_F_squared_sigma 
 _refln_observed_status 
   2   0   0     8427.61     8685.83    110.27 o 
   4   0   0       50.76       37.38      3.60 o 
   6   0   0     1201.44     1261.08     25.48 o 
   8   0   0      689.38      601.77     25.13 o 
  10   0   0        0.10      -11.92     14.88 o 
   1   1   0    17246.63    17232.42    149.40 o 
   2   1   0     4007.02     4270.11     38.92 o 
   3   1   0      360.62      408.11      5.79 o 
   4   1   0       11.47        5.70      2.14 o 
   5   1   0      228.88      231.19      6.07 o 
   6   1   0      136.24      142.98      6.42 o 
   7   1   0      322.32      275.35     14.42 o 
   8   1   0        2.20       -4.75      7.15 o 
   9   1   0        0.78        1.61      7.84 o 
  10   1   0        3.72       -8.42      9.79 o 
   1   2   0     9585.21     9683.97     81.03 o 
   2   2   0      712.98      684.02      7.99 o 
   3   2   0       96.37       95.46      2.73 o 
   4   2   0     1981.41     2072.32     22.41 o 
   5   2   0       28.61       32.09      4.19 o 
   6   2   0      355.60      381.36     12.17 o 
   7   2   0       31.84       21.56      6.72 o 
   8   2   0        3.12       -7.10      7.10 o 
   9   2   0      140.47      144.22     19.65 o 
  10   2   0       28.22       48.24     10.74 o 
   1   3   0    16807.40    16787.02    166.74 o 
   2   3   0     1702.32     1853.40     19.43 o 
   3   3   0     2042.41     1943.28     21.72 o 
   4   3   0      717.11      711.77      9.79 o 
   5   3   0       77.90      104.25      4.82 o 
   6   3   0       63.96       67.03      5.12 o 
   7   3   0      397.09      393.24     13.48 o 
   8   3   0      134.52      136.55     10.12 o 
   9   3   0       98.85      111.82     10.29 o 
  10   3   0       15.73        3.85     10.95 o 
   0   4   0    13436.42    13510.80    186.51 o 
   1   4   0    34269.96    34551.70    378.27 o 
   2   4   0    34278.09    34909.46    346.03 o 
   3   4   0      682.07      643.59     11.29 o 
   4   4   0      777.96      754.21     10.26 o 
   5   4   0      620.89      564.24     10.42 o 
   6   4   0       32.81       25.33      4.44 o 
   7   4   0       61.56       64.96      7.56 o 
   8   4   0      270.79      270.99     12.62 o 
   9   4   0       56.55       53.32      9.10 o 
  10   4   0        0.06        6.44      9.15 o 
   1   5   0     6182.42     6450.98     75.99 o 
   2   5   0      161.09      154.42      3.39 o 
   3   5   0       92.99       85.96      3.34 o 
   4   5   0     1693.11     1745.75     20.41 o 
   5   5   0     1049.48     1028.98     15.77 o 
   6   5   0        1.17       -2.37      3.99 o 
   7   5   0        3.07       -6.09      6.09 o 
   8   5   0        7.42        9.30      7.35 o 
   9   5   0       31.83       21.64      8.39 o 
  10   5   0       35.36       42.75     10.12 o 
   0   6   0     2994.10     2628.38     65.74 o 
   1   6   0     3759.82     3825.06     45.86 o 
   2   6   0    16662.49    17214.84    179.35 o 
   3   6   0      340.88      397.77      5.93 o 
   4   6   0        4.61        4.43      2.37 o 
   5   6   0       21.09       20.56      3.84 o 
   6   6   0       24.71       25.19      5.15 o 
   7   6   0      154.47      141.06      9.04 o 
   8   6   0       10.38       39.62      8.18 o 
   9   6   0       40.13       51.68      9.32 o 
  10   6   0       31.00       43.96      9.99 o 
   1   7   0      176.50      184.41      4.44 o 
   2   7   0     6754.27     6637.75     70.21 o 
   3   7   0     1914.74     2057.18     26.09 o 
   4   7   0     2091.80     2085.82     24.05 o 
   5   7   0        5.06       -0.09      3.56 o 
   6   7   0      340.62      371.94     13.85 o 
   7   7   0        1.99       -6.18      6.18 o 
   8   7   0      259.21      276.14     14.73 o 
   9   7   0        2.35       12.90      8.26 o 
  10   7   0        6.39       32.58      9.82 o 
   0   8   0       62.38       66.86      4.91 o 
   1   8   0      199.08      201.80      4.44 o 
   2   8   0       84.76       93.24      4.52 o 
   3   8   0       74.44      111.92      3.38 o 
   4   8   0     1177.18     1235.54     14.74 o 
   5   8   0      354.43      377.29      8.62 o 
   6   8   0      191.38      182.01      7.59 o 
   7   8   0        0.24       -6.27      6.27 o 
   8   8   0      107.86      113.86     12.46 o 
   9   8   0       16.92        9.86      8.28 o 
  10   8   0        0.12       -8.52      8.52 o 
   1   9   0     8412.91     8893.19     98.16 o 
   2   9   0     1309.21     1305.22     17.47 o 
   3   9   0     2599.91     2592.58     29.16 o 
   4   9   0      130.09      155.60      4.23 o 
   5   9   0      145.54      144.32      6.97 o 
   6   9   0      149.45      126.55      8.25 o 
   7   9   0      486.86      512.26     15.87 o 
   8   9   0       53.32       56.22      8.49 o 
   9   9   0        0.63        3.30      8.24 o 
  10   9   0        4.71        2.54      9.37 o 
   0  10   0     8768.85     8363.90    117.19 o 
   1  10   0       45.52       62.68      2.92 o 
   2  10   0     1520.77     1631.26     20.06 o 
   3  10   0      317.10      273.92      5.62 o 
   4  10   0      102.74      104.35      4.05 o 
   5  10   0     1297.03     1233.52     18.67 o 
   6  10   0       78.17       76.19      5.99 o 
   7  10   0      381.07      386.83     14.06 o 
   8  10   0       23.35       23.19      7.68 o 
   9  10   0       34.72       29.62     12.30 o 
  10  10   0        0.04       -1.43      9.24 o 
   1  11   0       83.68       82.20      4.20 o 
   2  11   0      806.72      921.18     14.55 o 
   3  11   0       25.82       20.68      2.89 o 
   4  11   0     1104.62     1145.90     14.98 o 
   5  11   0      183.91      184.69      6.62 o 
   6  11   0     1532.23     1571.43     25.26 o 
   7  11   0       81.25       78.79      8.59 o 
   8  11   0       59.01       86.59      9.45 o 
   9  11   0        0.40       -5.57     10.52 o 
  10  11   0        1.80       14.73     10.13 o 
   0  12   0        0.41       -2.83      2.83 o 
   1  12   0       60.90       48.03      3.09 o 
   2  12   0     2554.66     2814.56     33.25 o 
   3  12   0       91.43       55.84      3.42 o 
   4  12   0      318.66      342.65      7.13 o 
   5  12   0        1.45       -0.52      3.90 o 
   6  12   0        7.36       12.12      5.93 o 
   7  12   0       78.72       68.09      8.22 o 
   8  12   0        0.01       10.16      7.75 o 
   9  12   0       29.71       43.78      9.63 o 
  10  12   0        0.04       -8.81      8.81 o 
   1  13   0     2473.58     2833.37     31.48 o 
   2  13   0      111.25      203.69      5.39 o 
   3  13   0      186.01      180.61      5.14 o 
   4  13   0     1211.44     1208.61     15.99 o 
   5  13   0       93.10       95.39      5.16 o 
   6  13   0      806.71      799.26     16.03 o 
   7  13   0      120.57      117.68      9.45 o 
   8  13   0      160.08      169.74     11.40 o 
   9  13   0        0.00        5.17      8.90 o 
  10  13   0        5.38        7.36     10.09 o 
   0  14   0     2186.64     2690.60     36.81 o 
   1  14   0      352.33      350.51      6.92 o 
   2  14   0      204.89      263.39      6.13 o 
   3  14   0      649.92      594.12     11.12 o 
   4  14   0      275.90      308.72      7.40 o 
   5  14   0      643.41      639.98     12.54 o 
   6  14   0       51.32       52.68      6.08 o 
   7  14   0      462.50      434.55     15.10 o 
   8  14   0        3.24        2.15      7.70 o 
   9  14   0       23.38        5.08      8.96 o 
  10  14   0        0.02       -1.86      9.61 o 
   1  15   0      202.47      187.51      5.73 o 
   2  15   0      654.37      703.48     11.75 o 
   3  15   0       27.64       58.76      4.00 o 
   4  15   0       67.03       60.26      4.17 o 
   5  15   0        0.46       -1.68      4.34 o 
   6  15   0       19.99       18.10      5.44 o 
   7  15   0       12.47        5.31      7.12 o 
   8  15   0       14.83        1.54      7.70 o 
   9  15   0       21.35       27.64      9.59 o 
   0  16   0    13688.38    13589.19    207.01 o 
   1  16   0       24.95       19.10      2.79 o 
   2  16   0     2017.12     2222.95     27.60 o 
   3  16   0      272.28      260.71      7.28 o 
   4  16   0      157.47      171.67      6.11 o 
   5  16   0     1449.81     1414.06     21.60 o 
   6  16   0      373.31      399.52     13.20 o 
   7  16   0      126.00      120.58      9.85 o 
   8  16   0       20.50       22.46     10.64 o 
   9  16   0        0.13       -8.66      8.66 o 
   1  17   0     6262.01     6322.71     67.85 o 
   2  17   0      563.13      541.09     10.40 o 
   3  17   0      136.26      144.27      5.58 o 
   4  17   0      192.56      194.61      6.73 o 
   5  17   0      316.39      304.69     10.51 o 
   6  17   0      917.46      903.97     17.87 o 
   7  17   0        0.44       -3.69      6.92 o 
   8  17   0      106.99      113.14     11.03 o 
   9  17   0       22.97       36.74     15.31 o 
   0  18   0      287.51      240.31      8.08 o 
   1  18   0        8.57       15.82      2.97 o 
   2  18   0      146.92      183.80      5.87 o 
   3  18   0       32.46       52.10      4.43 o 
   4  18   0        1.38       -0.81      4.31 o 
   5  18   0      199.42      194.59      6.60 o 
   6  18   0       20.53       16.71      5.77 o 
   7  18   0       11.46       19.48      7.70 o 
   8  18   0       23.62       20.02      9.27 o 
   9  18   0       18.43       20.08      9.80 o 
   1  19   0      994.75     1022.67     13.42 o 
   2  19   0      483.62      559.98     10.31 o 
   3  19   0      307.94      296.74      7.90 o 
   4  19   0     1220.67     1101.34     16.82 o 
   5  19   0       35.03       34.08      4.54 o 
   6  19   0       63.00       65.12      8.11 o 
   7  19   0      129.75      133.72     13.64 o 
   8  19   0        4.73       13.65      8.70 o 
   9  19   0        0.96       -3.39      9.26 o 
   0  20   0     2733.17     2658.64     41.29 o 
   1  20   0      477.16      501.09      9.06 o 
   2  20   0     2620.76     2636.36     32.96 o 
   3  20   0      369.82      340.10     10.02 o 
   4  20   0        0.50       -1.24      4.02 o 
   5  20   0        0.63       -4.33      4.33 o 
   6  20   0        6.29        0.60      7.32 o 
   7  20   0        3.50        5.17      7.79 o 
   8  20   0       70.42       82.06     14.20 o 
   9  20   0        6.34       13.67      9.89 o 
   1  21   0     1060.31     1052.31     14.80 o 
   2  21   0       61.58       69.23      5.17 o 
   3  21   0     1137.92     1055.13     19.04 o 
   4  21   0       62.35       68.04      5.20 o 
   5  21   0       23.08       12.89      5.29 o 
   6  21   0        6.18        4.98      7.57 o 
   7  21   0        6.27        6.18      8.26 o 
   8  21   0       26.41       15.24      9.26 o 
   9  21   0        0.33       -7.01      8.92 o 
   0  22   0        3.93        2.42      5.65 o 
   1  22   0        1.71        4.55      4.02 o 
   2  22   0        8.70       12.57      4.72 o 
   3  22   0      933.31      885.87     16.04 o 
   4  22   0        9.52        7.99      4.16 o 
   5  22   0      250.06      263.62      9.25 o 
   6  22   0      138.38      138.20     11.52 o 
   7  22   0       58.26       64.43      9.56 o 
   8  22   0       28.61       25.38      9.25 o 
   9  22   0        0.71      -10.25     10.25 o 
   1  23   0     1161.62     1183.35     17.54 o 
   2  23   0      300.34      315.58     11.83 o 
   3  23   0      386.91      358.83      9.95 o 
   4  23   0      164.41      165.22      9.18 o 
   5  23   0      179.93      156.55      7.76 o 
   6  23   0      152.06      143.99     10.68 o 
   7  23   0       57.51       58.82      9.61 o 
   8  23   0        3.44        7.90      9.43 o 
   0  24   0     1777.13     1657.20     32.36 o 
   1  24   0      417.78      411.63     11.15 o 
   2  24   0     1160.61     1044.28     17.93 o 
   3  24   0      222.51      211.81      8.12 o 
   4  24   0      705.57      658.49     16.36 o 
   5  24   0       39.68       36.47      5.92 o 
   6  24   0       62.56       63.15      9.26 o 
   7  24   0        7.36       10.32      8.77 o 
   8  24   0       56.23       52.53     10.71 o 
   1  25   0        0.37        8.79      5.41 o 
   2  25   0      274.41      280.50      9.67 o 
   3  25   0      261.22      219.91      8.50 o 
   4  25   0        0.06        3.83      5.22 o 
   5  25   0       34.61       42.54      6.20 o 
   6  25   0      124.09      121.45     10.71 o 
   7  25   0       10.95        4.87      8.63 o 
   8  25   0       20.20       19.73     10.03 o 
   0  26   0     3175.48     3100.11     63.58 o 
   1  26   0       44.55       37.77      5.86 o 
   2  26   0      235.15      235.92      8.80 o 
   3  26   0      165.19      161.62      8.73 o 
   4  26   0        5.38        6.18      6.24 o 
   5  26   0        5.66        5.56      5.70 o 
   6  26   0      123.21      141.22     14.08 o 
   7  26   0       43.73       38.92      9.85 o 
   8  26   0        0.28      -10.05     10.05 o 
   1  27   0     3076.16     2956.21     40.31 o 
   2  27   0      892.28      826.00     16.01 o 
   3  27   0      103.97      109.33      7.17 o 
   4  27   0      320.19      327.60     11.47 o 
   5  27   0        0.59        6.31      5.76 o 
   6  27   0      303.83      329.28     15.44 o 
   7  27   0       94.55       88.51     14.85 o 
   8  27   0        0.97      -12.51     12.51 o 
   0  28   0     2224.50     2124.29    102.00 o 
   1  28   0        0.32       10.83      6.91 o 
   2  28   0      346.86      365.80     11.78 o 
   3  28   0      235.58      251.50     12.91 o 
   4  28   0        1.37        1.51      5.93 o 
   5  28   0       67.78       84.60      8.13 o 
   6  28   0        7.08       12.16      8.95 o 
   7  28   0        5.38       -9.05      9.90 o 
   8  28   0       45.95       33.64     15.46 o 
   1  29   0      275.46      279.59     12.95 o 
   2  29   0       85.10       96.99      8.26 o 
   3  29   0       56.67       61.55      7.49 o 
   4  29   0       42.23       52.25      7.38 o 
   5  29   0       12.65       14.62      7.66 o 
   6  29   0       51.10       49.72      9.99 o 
   7  29   0        6.82        3.93     12.76 o 
   0  30   0       79.46       47.81     11.91 o 
   1  30   0       81.03       68.87      8.77 o 
   2  30   0      578.90      542.16     19.90 o 
   3  30   0       28.15       19.50      7.34 o 
   4  30   0        4.78        5.67      6.90 o 
   5  30   0      197.22      215.82     15.36 o 
   6  30   0       62.73       72.26     13.05 o 
   7  30   0       36.03       26.78     14.29 o 
   1  31   0      378.76      364.41     14.91 o 
   2  31   0       11.68        5.94      7.72 o 
   3  31   0      155.25      190.63     12.04 o 
   4  31   0      322.89      332.18     17.25 o 
   5  31   0       21.90       28.69     10.73 o 
   6  31   0       34.64       24.88     11.51 o 
   7  31   0       37.52       38.30     15.72 o 
   0  32   0        4.08        7.80     13.41 o 
   1  32   0       39.42       37.95      8.53 o 
   2  32   0       27.15       29.38      8.40 o 
   3  32   0       12.81       18.04      8.59 o 
   4  32   0       37.03       41.36      9.13 o 
   5  32   0       22.95       29.49     11.39 o 
   6  32   0        0.28       -8.14     10.43 o 
   7  32   0        1.45       10.52     14.41 o 
   1  33   0       22.75       16.51      8.18 o 
   2  33   0       71.10      102.72     16.54 o 
   3  33   0       90.54       82.69     10.48 o 
   4  33   0      261.56      271.33     14.83 o 
   5  33   0        2.32      -15.29     15.66 o 
   6  33   0       15.91       11.05     15.63 o 
   0  34   0       73.55       81.74     14.54 o 
   1  34   0      133.36      131.78     11.24 o 
   2  34   0        8.21        6.27      8.37 o 
   3  34   0       59.60       89.84     10.91 o 
   4  34   0        8.60       21.69     11.23 o 
   5  34   0        9.37       -9.82      9.82 o 
   6  34   0        6.25       13.98     12.16 o 
   1  35   0        5.31       15.80      8.56 o 
   2  35   0       50.49       64.86     10.89 o 
   3  35   0        4.27        1.54      8.59 o 
   4  35   0       25.31       43.86     14.94 o 
   5  35   0       11.82        4.42     10.48 o 
   6  35   0       34.62       26.63     13.17 o 
   0  36   0        0.73       11.36     12.98 o 
   1  36   0       24.87       17.76      8.84 o 
   2  36   0       10.06       -2.67      8.64 o 
   3  36   0       49.84       77.40     11.24 o 
   4  36   0        0.40       -3.33     20.00 o 
   5  36   0        9.84       20.39     16.70 o 
   1  37   0       21.47        5.77      9.29 o 
   2  37   0       67.22       52.83     11.05 o 
   3  37   0       15.63       23.86     10.32 o 
   4  37   0       46.12       31.22     15.24 o 
   5  37   0        0.61        8.11     12.35 o 
   0  38   0       56.77       51.95     15.26 o 
   1  38   0        4.32       -8.73      8.92 o 
   2  38   0       47.63       67.68     11.53 o 
   3  38   0        1.83       -0.15      9.75 o 
   4  38   0        5.51       17.74     15.08 o 
   1  39   0        4.09       11.86      9.59 o 
   2  39   0        1.32       -1.10      9.96 o 
   3  39   0        6.47       10.22     19.28 o 
   4  39   0       15.63       40.55     18.84 o 
   0  40   0      189.68      250.83     26.84 o 
   1  40   0        2.83        7.57     11.16 o 
   2  40   0       76.08       80.64     12.62 o 
   3  40   0        1.74       -0.37     14.28 o 
   1  41   0      100.08      109.04     14.43 o 
   2  41   0        0.03       -9.64      9.64 o 
   3  41   0       10.14       -9.99     14.55 o 
   0  42   0        6.89        6.49     15.30 o 
   1  42   0        0.19       -5.52     10.41 o 
   2  42   0        0.43      -11.64     11.64 o 
  -9   0   1      158.26      177.38     16.35 o 
  -7   0   1      564.04      571.35     22.61 o 
  -5   0   1      435.11      401.65     10.58 o 
  -3   0   1       42.02       39.52      3.01 o 
  -1   0   1      468.71      430.93      8.54 o 
   1   0   1     3006.75     2937.46     58.39 o 
   3   0   1       26.15       21.28      3.02 o 
   5   0   1     1556.41     1522.83     28.95 o 
   7   0   1        0.05       -6.22      7.09 o 
   9   0   1        0.77        8.97     12.06 o 
 -10   1   1        1.95       -0.41      8.73 o 
  -9   1   1        2.52       -7.20      7.20 o 
  -8   1   1        8.93        6.43      6.86 o 
  -7   1   1       11.23       11.04      6.09 o 
  -6   1   1      464.47      439.39      8.77 o 
  -5   1   1        3.28        5.47      2.78 o 
  -4   1   1      391.25      417.61      6.96 o 
  -3   1   1       26.82       24.88      1.64 o 
  -2   1   1      106.09      102.51      2.22 o 
  -1   1   1       52.94       36.00      1.31 o 
   1   1   1      175.03      173.54      3.65 o 
   2   1   1        1.85       13.26      2.16 o 
   3   1   1      641.66      642.33      8.80 o 
   4   1   1       99.09       82.46      3.31 o 
   5   1   1       16.66       19.02      3.65 o 
   6   1   1      488.55      471.24     11.61 o 
   7   1   1        2.82        7.41      5.24 o 
   8   1   1       55.21       27.26      8.07 o 
   9   1   1        0.90       -7.69      7.69 o 
  10   1   1        5.24        8.81      9.73 o 
 -10   2   1        3.69       12.74      8.88 o 
  -9   2   1        0.59        4.86      7.71 o 
  -8   2   1        1.23       -4.13      9.79 o 
  -7   2   1       14.95       -0.03      6.19 o 
  -6   2   1       42.52       54.23      4.23 o 
  -5   2   1       88.82       87.81      4.35 o 
  -4   2   1       94.46       92.43      3.40 o 
  -3   2   1      573.42      626.57      7.34 o 
  -2   2   1      434.64      452.46      4.66 o 
  -1   2   1       26.94        7.72      1.04 o 
   0   2   1        9.31        0.68      0.95 o 
   1   2   1        0.06        2.66      1.50 o 
   2   2   1      503.03      462.83      8.08 o 
   3   2   1      801.68      783.42     10.25 o 
   4   2   1      284.25      322.88      6.23 o 
   5   2   1        1.46       -1.50      3.64 o 
   6   2   1       56.37       52.98      5.69 o 
   7   2   1       11.52        8.40      5.25 o 
   8   2   1       42.47       39.80      8.26 o 
   9   2   1       15.04        9.37      8.35 o 
  10   2   1      118.91      126.07     12.48 o 
 -10   3   1       65.06       70.45     10.44 o 
  -9   3   1       74.49       91.57      9.47 o 
  -8   3   1       28.72       19.47      7.00 o 
  -7   3   1       70.81       71.00      8.27 o 
  -6   3   1      244.72      243.48      7.17 o 
  -5   3   1       23.89       18.52      3.01 o 
  -4   3   1      597.54      557.93      8.50 o 
  -3   3   1      922.24      962.02     10.89 o 
  -2   3   1       34.35       31.51      1.50 o 
  -1   3   1        4.28       -0.82      0.82 o 
   0   3   1      250.03      232.34      2.88 o 
   1   3   1      116.14      129.88      3.73 o 
   2   3   1    14567.37    15156.64    177.31 o 
   3   3   1      344.56      363.97      6.78 o 
   4   3   1     1115.07     1096.40     14.10 o 
   5   3   1      198.12      204.58      6.53 o 
   6   3   1        0.04        1.53      4.84 o 
   7   3   1        0.01       -4.83      4.83 o 
   8   3   1       81.86       57.42      8.75 o 
   9   3   1       10.31       11.11      8.41 o 
  10   3   1       10.95       18.06      9.79 o 
 -10   4   1        0.24        8.19      8.59 o 
  -9   4   1      279.89      315.94     13.94 o 
  -8   4   1       28.02       16.99      7.09 o 
  -7   4   1      159.76      150.92      8.83 o 
  -6   4   1       11.80        7.96      3.92 o 
  -5   4   1       90.26       80.78      4.19 o 
  -4   4   1       94.96       92.16      3.56 o 
  -3   4   1      513.07      573.46      7.59 o 
  -2   4   1        3.39        0.28      1.40 o 
  -1   4   1     2264.14     2317.96     23.20 o 
   0   4   1      169.54      140.33      2.47 o 
   1   4   1       25.45       15.29      1.95 o 
   2   4   1        0.02        0.23      1.55 o 
   3   4   1      569.12      543.15      7.92 o 
   4   4   1      697.50      716.42     10.25 o 
   5   4   1        9.74        9.91      3.74 o 
   6   4   1       18.30       17.32      5.22 o 
   7   4   1        5.14        7.82      5.40 o 
   8   4   1       45.45       58.42      8.67 o 
   9   4   1       19.06       13.64      8.53 o 
  10   4   1        2.01        2.35      9.26 o 
 -10   5   1       34.63       47.71      9.98 o 
  -9   5   1        6.26        6.60      7.61 o 
  -8   5   1       23.14       16.59      7.40 o 
  -7   5   1       67.45       63.39      7.94 o 
  -6   5   1        6.06        1.79      3.85 o 
  -5   5   1      106.36      110.40      4.66 o 
  -4   5   1      119.32      124.98      4.03 o 
  -3   5   1      644.25      739.56      8.88 o 
  -2   5   1     4276.33     4697.69     44.82 o 
  -1   5   1        4.11        3.70      1.28 o 
   0   5   1       92.99       92.22      1.89 o 
   1   5   1     1108.27     1173.96     15.30 o 
   2   5   1     3670.55     3945.20     47.72 o 
   3   5   1       39.48       50.16      2.84 o 
   4   5   1      142.00      170.12      4.70 o 
   5   5   1       98.72       93.62      6.54 o 
   6   5   1      176.56      178.69      7.67 o 
   7   5   1       13.31        6.42      5.35 o 
   8   5   1        7.26       19.98      7.95 o 
   9   5   1       58.22       48.47      9.59 o 
  10   5   1       20.38       18.14     10.14 o 
 -10   6   1        0.19        0.48      8.63 o 
  -9   6   1       22.48       22.57      8.11 o 
  -8   6   1       24.71       34.39      7.61 o 
  -7   6   1       77.05       96.07      7.91 o 
  -6   6   1       19.58       19.08      4.24 o 
  -5   6   1       64.31       70.43      4.21 o 
  -4   6   1      499.07      471.31      7.90 o 
  -3   6   1     2009.71     2214.99     23.33 o 
  -2   6   1       91.60      101.77      3.09 o 
  -1   6   1      453.27      525.54      6.43 o 
   0   6   1     1823.33     1737.77     19.04 o 
   1   6   1        8.36        2.51      2.18 o 
   2   6   1      883.67      916.68     12.86 o 
   3   6   1      226.17      171.28      4.32 o 
   4   6   1        0.00       -1.21      2.57 o 
   5   6   1      110.48      114.65      5.56 o 
   6   6   1      120.68      120.56      6.92 o 
   7   6   1      137.94      141.20      7.65 o 
   8   6   1      346.33      325.94     16.00 o 
   9   6   1       31.33       44.42      9.44 o 
  10   6   1        0.01       13.55      9.78 o 
 -10   7   1       11.02       21.55      9.14 o 
  -9   7   1       19.14        9.70      8.10 o 
  -8   7   1      137.60      148.18      9.85 o 
  -7   7   1       33.64       39.15      6.90 o 
  -6   7   1      158.17      145.26      6.03 o 
  -5   7   1      276.09      267.03      6.95 o 
  -4   7   1       63.88       70.57      5.13 o 
  -3   7   1      437.59      353.49      5.45 o 
  -2   7   1     4916.68     5347.59     63.59 o 
  -1   7   1     5292.69     4967.64     55.22 o 
   0   7   1     1299.72     1397.36     15.97 o 
   1   7   1      105.60      115.64      3.90 o 
   2   7   1     1949.14     2007.33     24.03 o 
   3   7   1      669.00      696.16     10.33 o 
   4   7   1     1691.53     1693.12     20.42 o 
   5   7   1      444.01      450.89      9.82 o 
   6   7   1        0.78        0.54      4.89 o 
   7   7   1     1017.05     1024.42     21.30 o 
   8   7   1       10.69       17.62      8.08 o 
   9   7   1       43.00       10.34      8.76 o 
  10   7   1       13.61       34.47     10.56 o 
 -10   8   1        2.20       -4.96      8.62 o 
  -9   8   1        8.63        5.43      7.81 o 
  -8   8   1      101.36       89.48      8.75 o 
  -7   8   1       54.74       56.63      7.34 o 
  -6   8   1        1.55       -1.21      3.91 o 
  -5   8   1       61.40       75.40      4.19 o 
  -4   8   1       30.66       21.89      2.81 o 
  -3   8   1       84.58       80.93      2.94 o 
  -2   8   1       22.00       17.51      2.19 o 
  -1   8   1     1888.68     1990.02     23.21 o 
   0   8   1      107.30       85.33      2.71 o 
   1   8   1     1671.41     1757.52     22.44 o 
   2   8   1        0.64       -1.13      1.13 o 
   3   8   1     1340.05     1327.86     17.25 o 
   4   8   1       76.66       82.06      3.83 o 
   5   8   1      179.87      200.82      6.75 o 
   6   8   1       78.82      105.70      7.46 o 
   7   8   1        0.14       -4.93      6.54 o 
   8   8   1       26.58       32.26      8.32 o 
   9   8   1       19.84       13.27      8.65 o 
  10   8   1        4.95       22.82     10.28 o 
 -10   9   1        8.97       -3.34      8.65 o 
  -9   9   1       31.75       32.43      9.92 o 
  -8   9   1       27.78       25.06      7.59 o 
  -7   9   1        1.09       -0.48      6.17 o 
  -6   9   1        0.13       -1.47      3.97 o 
  -5   9   1        0.53        0.89      3.15 o 
  -4   9   1      752.10      771.42     10.79 o 
  -3   9   1      246.87      234.92      5.25 o 
  -2   9   1     2756.12     2864.50     33.04 o 
  -1   9   1     2575.41     2571.29     27.95 o 
   0   9   1      478.54      445.72      6.22 o 
   1   9   1        1.22       -0.99      1.73 o 
   2   9   1      629.44      729.97     11.00 o 
   3   9   1      875.14      952.16     12.51 o 
   4   9   1      902.16      991.94     13.47 o 
   5   9   1        0.07       -2.79      3.84 o 
   6   9   1       68.73       72.08      6.19 o 
   7   9   1      132.38      128.99      9.89 o 
   8   9   1        2.83       -0.86      7.29 o 
   9   9   1        5.90       19.46      9.08 o 
  10   9   1       19.93       26.77     10.35 o 
 -10  10   1        6.01       -0.42     11.41 o 
  -9  10   1        4.28       -2.95      7.71 o 
  -8  10   1       19.97       29.76      7.68 o 
  -7  10   1       14.39        8.23      6.58 o 
  -6  10   1        1.27        1.46      4.64 o 
  -5  10   1        0.09        5.24      3.44 o 
  -4  10   1      169.66      178.05      6.06 o 
  -3  10   1       46.56       59.47      3.57 o 
  -2  10   1     8348.97     8315.89     92.21 o 
  -1  10   1     1071.66     1108.40     13.32 o 
   0  10   1      712.15      708.47      8.80 o 
   1  10   1      286.56      299.10      5.12 o 
   2  10   1      550.16      667.46     11.47 o 
   3  10   1      556.34      639.33      8.95 o 
   4  10   1      977.51      985.04     13.50 o 
   5  10   1       15.39       17.45      4.32 o 
   6  10   1     1263.38     1209.30     21.06 o 
   7  10   1       64.37       55.84      8.22 o 
   8  10   1      116.77      121.40     16.24 o 
   9  10   1       19.61       10.22      8.80 o 
  10  10   1        3.82       -4.76      9.50 o 
 -10  11   1        1.53       -1.86      8.61 o 
  -9  11   1       18.74       13.73      8.43 o 
  -8  11   1       15.28        6.11      7.30 o 
  -7  11   1       48.70       60.27      8.45 o 
  -6  11   1       39.34       38.27      5.19 o 
  -5  11   1     1135.48     1152.26     17.36 o 
  -4  11   1      434.57      454.51      7.84 o 
  -3  11   1        5.81       -0.63      2.42 o 
  -2  11   1        0.04        4.12      2.26 o 
  -1  11   1     7074.05     7148.67     79.54 o 
   0  11   1       14.09       13.29      2.07 o 
   1  11   1      459.97      554.71      7.59 o 
   2  11   1      171.02      238.23      6.03 o 
   3  11   1      733.80      763.41     10.23 o 
   4  11   1      394.45      379.17      7.88 o 
   5  11   1       10.95       16.62      4.88 o 
   6  11   1      202.32      214.09      9.48 o 
   7  11   1       22.23       16.52      7.66 o 
   8  11   1       57.22       53.44      8.89 o 
   9  11   1        3.96       -8.28      8.28 o 
  10  11   1        0.34       -4.14      9.60 o 
 -10  12   1        0.70       -1.04      8.97 o 
  -9  12   1        2.61        6.43      8.28 o 
  -8  12   1        0.00       -6.60      6.60 o 
  -7  12   1      251.15      240.61     11.18 o 
  -6  12   1       33.64       32.59      5.24 o 
  -5  12   1       15.82        9.49      3.68 o 
  -4  12   1      142.81      124.36      4.30 o 
  -3  12   1       73.88       71.84      3.62 o 
  -2  12   1        4.10        4.65      2.41 o 
  -1  12   1       41.16       48.98      2.94 o 
   0  12   1     1228.67     1317.84     14.28 o 
   1  12   1      205.32      210.60      4.51 o 
   2  12   1     2051.20     2334.84     28.28 o 
   3  12   1      963.81     1000.66     13.81 o 
   4  12   1       35.05       37.73      4.05 o 
   5  12   1      190.95      187.78      7.72 o 
   6  12   1      167.22      151.48      8.98 o 
   7  12   1       16.58       12.69      7.28 o 
   8  12   1        1.85       11.91      7.77 o 
   9  12   1       58.06       64.45     10.41 o 
  10  12   1       10.97       14.93     14.49 o 
 -10  13   1        5.29        4.00      9.22 o 
  -9  13   1      126.17      147.65     11.46 o 
  -8  13   1       13.32        3.25      7.16 o 
  -7  13   1       68.57       81.08     11.27 o 
  -6  13   1      387.85      399.63     10.66 o 
  -5  13   1      335.50      328.47      7.89 o 
  -4  13   1      100.30       88.75      4.36 o 
  -3  13   1     1952.71     1965.09     24.38 o 
  -2  13   1        0.00        0.47      2.53 o 
  -1  13   1      575.68      483.67      7.96 o 
   0  13   1     1060.53     1114.34     13.14 o 
   1  13   1     1150.50     1161.65     13.72 o 
   2  13   1      437.80      492.80      8.64 o 
   3  13   1      378.84      380.57      6.78 o 
   4  13   1       43.80       50.94      3.78 o 
   5  13   1      181.56      156.03      7.58 o 
   6  13   1        6.44        4.01      5.03 o 
   7  13   1      132.22      120.39     10.05 o 
   8  13   1        3.18       -7.75      7.75 o 
   9  13   1       84.97       91.60     11.06 o 
 -10  14   1       20.88        9.97      9.56 o 
  -9  14   1       27.26       39.24      9.15 o 
  -8  14   1       76.26       80.66      9.18 o 
  -7  14   1       14.99        9.46      6.99 o 
  -6  14   1       77.19       77.15      6.19 o 
  -5  14   1       69.13       69.39      4.57 o 
  -4  14   1     1848.98     1784.64     21.92 o 
  -3  14   1       32.21       64.44      8.36 o 
  -2  14   1      230.89      214.04      5.91 o 
  -1  14   1        4.94        3.37      2.63 o 
   0  14   1      196.98      189.69      5.09 o 
   1  14   1       29.58       52.70      3.04 o 
   2  14   1       41.92       40.78      3.44 o 
   3  14   1     1525.90     1471.53     19.68 o 
   4  14   1      739.93      748.22     12.27 o 
   5  14   1       57.62       63.20      6.45 o 
   6  14   1      566.39      564.75     14.84 o 
   7  14   1        1.90        1.30      7.26 o 
   8  14   1      140.99      179.89     11.80 o 
   9  14   1        4.48       14.11      9.63 o 
 -10  15   1        0.04       -6.20      8.96 o 
  -9  15   1        2.14        4.14      8.48 o 
  -8  15   1        0.80        1.71      8.35 o 
  -7  15   1       40.13       27.74      7.34 o 
  -6  15   1       75.72       75.06      5.67 o 
  -5  15   1       15.15       16.78      4.34 o 
  -4  15   1      128.52      140.91      5.65 o 
  -3  15   1        0.02       -1.71      2.88 o 
  -2  15   1     2944.08     3205.78     37.88 o 
  -1  15   1        9.02        6.43      2.76 o 
   0  15   1      557.34      537.37      7.66 o 
   1  15   1        0.53        1.58      2.68 o 
   2  15   1        2.98       -1.14      2.95 o 
   3  15   1      758.87      711.38     11.47 o 
   4  15   1       63.48       53.93      4.13 o 
   5  15   1        2.07       -6.28      6.44 o 
   6  15   1      120.62      111.83      7.32 o 
   7  15   1       85.49       88.97      9.31 o 
   8  15   1        5.92        2.87      8.14 o 
   9  15   1        0.15       -3.12      9.18 o 
 -10  16   1        1.84       -1.97      9.32 o 
  -9  16   1       11.10        3.79      8.64 o 
  -8  16   1       15.54        9.22      7.52 o 
  -7  16   1        0.82       -0.75      6.91 o 
  -6  16   1       53.76       48.50      7.58 o 
  -5  16   1      341.57      332.21      7.99 o 
  -4  16   1       56.85       65.21      4.26 o 
  -3  16   1      546.47      592.60     10.24 o 
  -2  16   1      228.16      254.59      6.30 o 
  -1  16   1        6.93       32.99      3.33 o 
   0  16   1     2752.81     2688.49     28.84 o 
   1  16   1      939.63      961.23     12.30 o 
   2  16   1        3.80        8.55      3.17 o 
   3  16   1       29.20       39.71      4.33 o 
   4  16   1       51.12       51.71      4.46 o 
   5  16   1        4.85        9.57      5.31 o 
   6  16   1      199.46      207.48      8.87 o 
   7  16   1       61.69       47.09      8.47 o 
   8  16   1        4.45        0.04      8.51 o 
   9  16   1        5.79       -8.91      8.91 o 
  -9  17   1        0.71       10.35      9.03 o 
  -8  17   1        3.40       -3.35      7.53 o 
  -7  17   1       32.83       24.87      8.20 o 
  -6  17   1        3.19        5.53      6.87 o 
  -5  17   1       13.58       11.20      4.03 o 
  -4  17   1     1463.03     1406.13     20.67 o 
  -3  17   1      978.73      917.56     18.82 o 
  -2  17   1       72.19       79.59      4.19 o 
  -1  17   1     3424.26     3353.69     42.42 o 
   0  17   1      234.34      182.69      5.84 o 
   1  17   1      305.84      284.51      7.20 o 
   2  17   1     1648.94     1593.80     19.86 o 
   3  17   1        4.89        6.25      3.39 o 
   4  17   1      274.16      259.37      7.00 o 
   5  17   1      340.72      353.38     17.59 o 
   6  17   1       21.74       12.51      5.72 o 
   7  17   1       29.95       37.59      8.54 o 
   8  17   1       10.94        9.52      8.75 o 
   9  17   1       50.27       35.40     15.09 o 
  -9  18   1        1.21       -1.77      8.80 o 
  -8  18   1       96.61      107.51     18.62 o 
  -7  18   1       27.00       25.51      7.93 o 
  -6  18   1      170.70      155.08      9.11 o 
  -5  18   1        3.62        2.08      3.86 o 
  -4  18   1       40.21       48.81      4.32 o 
  -3  18   1       74.60       77.25      4.78 o 
  -2  18   1       43.24       39.39      3.82 o 
  -1  18   1      158.60      121.63      5.24 o 
   0  18   1       23.75       22.04      3.19 o 
   1  18   1      671.74      614.63      9.87 o 
   2  18   1      783.09      814.45     12.18 o 
   3  18   1       34.30       24.07      4.13 o 
   4  18   1      730.45      709.70     11.88 o 
   5  18   1       37.94       32.60      5.78 o 
   6  18   1       62.54       66.06      6.85 o 
   7  18   1        1.87       16.07     10.28 o 
   8  18   1       48.32       66.30     10.11 o 
   9  18   1        0.01       -2.59      9.67 o 
  -9  19   1        2.14       -5.89      8.68 o 
  -8  19   1        5.10       -5.15      7.96 o 
  -7  19   1       52.34       46.29      8.44 o 
  -6  19   1        2.33       -5.56      5.56 o 
  -5  19   1        9.74        9.10      4.89 o 
  -4  19   1       16.24       20.19      4.36 o 
  -3  19   1      297.93      308.58      7.91 o 
  -2  19   1       18.60       31.07      3.90 o 
  -1  19   1      731.03      736.76     13.86 o 
   0  19   1      116.49      115.88      4.47 o 
   1  19   1       48.67       59.00      4.02 o 
   2  19   1      432.62      338.95      8.10 o 
   3  19   1       18.16        9.76      4.11 o 
   4  19   1      408.10      416.43      9.04 o 
   5  19   1      766.44      753.49     14.95 o 
   6  19   1        0.13       -1.61      5.68 o 
   7  19   1       43.24       44.66      8.91 o 
   8  19   1        2.52        0.07      8.65 o 
   9  19   1        0.43       -0.95      9.29 o 
  -9  20   1       17.06        8.45     12.51 o 
  -8  20   1        4.16        5.55      8.43 o 
  -7  20   1      196.45      197.30     15.61 o 
  -6  20   1        5.93        1.28      6.82 o 
  -5  20   1      227.34      242.42     10.06 o 
  -4  20   1      103.06       93.07      5.77 o 
  -3  20   1      244.74      230.48      8.77 o 
  -2  20   1      169.48      194.36      6.76 o 
  -1  20   1       86.41      105.74      5.99 o 
   0  20   1        7.31       -1.52      3.42 o 
   1  20   1      323.29      273.14      6.80 o 
   2  20   1        0.07        4.95      3.67 o 
   3  20   1      706.36      639.30     12.92 o 
   4  20   1      197.54      199.79      6.65 o 
   5  20   1      138.08      146.89      7.59 o 
   6  20   1        1.29        6.67      5.78 o 
   7  20   1        1.26        8.40      8.31 o 
   8  20   1        0.17        5.95      9.14 o 
   9  20   1        0.19        8.31     13.93 o 
  -9  21   1       12.80        2.13      9.91 o 
  -8  21   1        1.78        2.38      8.23 o 
  -7  21   1       12.97       19.53      8.24 o 
  -6  21   1      143.25      164.44     11.20 o 
  -5  21   1       10.49        3.57      4.32 o 
  -4  21   1       20.11       17.48      5.03 o 
  -3  21   1     1221.79     1185.69     18.98 o 
  -2  21   1       14.75       20.52      4.16 o 
  -1  21   1        5.89        1.45      4.44 o 
   0  21   1        5.30        7.42      3.71 o 
   1  21   1       18.88       13.14      3.96 o 
   2  21   1      953.75      858.75     13.94 o 
   3  21   1       34.94       38.36      5.45 o 
   4  21   1      421.46      438.13     10.48 o 
   5  21   1       22.69        8.58      5.31 o 
   6  21   1      103.36      110.10      8.17 o 
   7  21   1        5.37       -1.32      7.88 o 
   8  21   1       18.23       -0.25      8.90 o 
   9  21   1        0.86       10.79     13.99 o 
  -9  22   1        0.30        2.92      9.24 o 
  -8  22   1        0.70       16.98      8.86 o 
  -7  22   1       18.88       11.58      7.95 o 
  -6  22   1       32.13       43.15      9.25 o 
  -5  22   1        0.49       -0.22      4.53 o 
  -4  22   1       18.57       12.88      4.89 o 
  -3  22   1       58.59       58.06      5.65 o 
  -2  22   1      641.82      541.53     11.62 o 
  -1  22   1       80.55       96.10      7.02 o 
   0  22   1        1.19       -0.45      3.75 o 
   1  22   1      150.92      156.16      5.77 o 
   2  22   1       14.72       15.99      4.81 o 
   3  22   1       33.15       38.89      5.51 o 
   4  22   1       17.14       12.75      4.79 o 
   5  22   1      120.48      117.92      7.28 o 
   6  22   1        7.49        4.35      6.92 o 
   7  22   1        0.24       -5.58      8.02 o 
   8  22   1       23.59       20.81     10.11 o 
  -9  23   1        0.40       -8.17     10.88 o 
  -8  23   1       59.69       66.89     10.59 o 
  -7  23   1       31.96       30.69      8.76 o 
  -6  23   1       51.33       44.85      7.56 o 
  -5  23   1        0.31        2.04      4.70 o 
  -4  23   1       10.77       17.01      5.10 o 
  -3  23   1       14.42        9.41      4.86 o 
  -2  23   1       97.04       86.95      6.08 o 
  -1  23   1       17.50        9.08      4.95 o 
   0  23   1      342.82      320.29      8.46 o 
   1  23   1      478.77      502.26      9.84 o 
   2  23   1     1622.43     1519.13     23.23 o 
   3  23   1      442.61      428.58     10.91 o 
   4  23   1       11.29        7.32      5.22 o 
   5  23   1       11.18        3.85      5.55 o 
   6  23   1       34.49       29.90     10.70 o 
   7  23   1        1.38       16.50      8.79 o 
   8  23   1        0.00       -4.28      9.84 o 
  -8  24   1        0.01       -8.52      8.52 o 
  -7  24   1      216.79      229.71     14.63 o 
  -6  24   1        0.07       -1.05      6.57 o 
  -5  24   1      309.51      323.86     10.96 o 
  -4  24   1       45.02       42.02      5.72 o 
  -3  24   1      296.25      287.51      9.07 o 
  -2  24   1       88.20       75.81      6.14 o 
  -1  24   1      210.06      208.63      8.45 o 
   0  24   1       61.98       63.31      5.30 o 
   1  24   1     1244.66     1180.04     16.91 o 
   2  24   1       54.40       49.66      5.75 o 
   3  24   1      365.96      380.32     10.80 o 
   4  24   1       30.33       30.76      5.68 o 
   5  24   1      267.33      269.90      9.82 o 
   6  24   1        0.02        3.33      7.74 o 
   7  24   1       18.68       23.87      9.34 o 
   8  24   1       12.07        5.78     13.78 o 
  -8  25   1        2.64       -1.87      9.10 o 
  -7  25   1        0.05        7.28      8.22 o 
  -6  25   1       28.15       40.06      7.57 o 
  -5  25   1        2.03       -4.12      6.25 o 
  -4  25   1       65.07       59.18      6.71 o 
  -3  25   1      113.99      122.27      7.45 o 
  -2  25   1      378.82      355.46     10.83 o 
  -1  25   1       21.02       25.23      5.69 o 
   0  25   1       60.26       73.14      6.53 o 
   1  25   1       12.81       16.85      5.22 o 
   2  25   1      419.04      401.81     10.74 o 
   3  25   1        6.53        1.73      7.09 o 
   4  25   1      179.00      190.99      9.92 o 
   5  25   1        9.96        6.41      5.75 o 
   6  25   1        6.25       10.40      8.36 o 
   7  25   1       26.62       18.62     16.03 o 
   8  25   1       16.40      -11.14     12.94 o 
  -8  26   1        1.01        1.63      9.43 o 
  -7  26   1        0.05        0.46      8.47 o 
  -6  26   1        0.61        6.81      7.24 o 
  -5  26   1        2.41        1.01      6.26 o 
  -4  26   1       36.42       54.56      6.59 o 
  -3  26   1       44.01       50.43      5.79 o 
  -2  26   1        9.89        9.24      5.47 o 
  -1  26   1        3.74       -5.02      5.02 o 
   0  26   1      204.33      184.55      8.52 o 
   1  26   1        7.75       13.45      6.11 o 
   2  26   1      110.77      119.32      7.06 o 
   3  26   1      276.08      304.59     14.37 o 
   4  26   1        6.52       10.97      5.68 o 
   5  26   1        0.48        6.41      5.85 o 
   6  26   1       27.94       27.28      8.96 o 
   7  26   1       12.14       32.81     13.65 o 
   8  26   1       16.78       44.22     24.70 o 
  -8  27   1       43.58        2.33     14.77 o 
  -7  27   1        8.00        9.89      8.99 o 
  -6  27   1      177.85      185.03     11.22 o 
  -5  27   1      161.14      143.61     13.62 o 
  -4  27   1       16.35        5.93      8.14 o 
  -3  27   1      540.03      544.15     12.85 o 
  -2  27   1        3.25       -1.47      5.40 o 
  -1  27   1       26.21       18.94      5.54 o 
   0  27   1      423.82      408.70     17.29 o 
   1  27   1      398.90      356.56     16.29 o 
   2  27   1        2.01        0.60      5.53 o 
   3  27   1        3.94       -5.13      5.13 o 
   4  27   1      354.99      357.42     15.66 o 
   5  27   1        2.17        1.64      5.82 o 
   6  27   1      120.22      125.33     16.02 o 
   7  27   1        1.62      -12.86     14.67 o 
   8  27   1        1.31        7.99     16.93 o 
  -8  28   1        1.02       -6.09     12.53 o 
  -7  28   1      193.09      226.63     14.24 o 
  -6  28   1        0.02       -0.14      7.20 o 
  -5  28   1       89.12      100.14     10.52 o 
  -4  28   1      111.70       97.38      7.93 o 
  -3  28   1       41.61       42.03      6.19 o 
  -2  28   1       31.58       34.19      6.33 o 
  -1  28   1        4.11        7.38      5.41 o 
   0  28   1       14.22       12.08      7.03 o 
   1  28   1      210.65      213.14     11.37 o 
   2  28   1       45.74       38.73      7.22 o 
   3  28   1        2.33        7.60      6.64 o 
   4  28   1       83.09      105.20     10.08 o 
   5  28   1      363.23      372.44     15.64 o 
   6  28   1        2.23        2.90     12.33 o 
   7  28   1       17.43       14.64     13.56 o 
  -7  29   1        2.03        6.11      9.20 o 
  -6  29   1       13.45       11.81      8.13 o 
  -5  29   1       36.25       39.49      8.89 o 
  -4  29   1       59.59       52.67      7.32 o 
  -3  29   1       51.01       45.70      6.92 o 
  -2  29   1        7.34        9.50      6.18 o 
  -1  29   1       30.93       33.13      6.77 o 
   0  29   1       40.30       35.04     10.25 o 
   1  29   1       18.89       18.21      7.57 o 
   2  29   1        0.70       -4.77      6.23 o 
   3  29   1       90.38       82.23      8.65 o 
   4  29   1       73.93       68.42      9.45 o 
   5  29   1       30.63       32.43      7.91 o 
   6  29   1       43.20       73.68     15.06 o 
   7  29   1       26.50       22.04     24.80 o 
  -7  30   1        1.37       -9.65     10.23 o 
  -6  30   1       48.01       54.10      8.98 o 
  -5  30   1       50.05       49.57      9.42 o 
  -4  30   1       81.15      100.86      8.29 o 
  -3  30   1       18.76       22.17      6.63 o 
  -2  30   1       90.65      108.07      8.57 o 
  -1  30   1        1.11       -2.62      6.85 o 
   0  30   1       43.67       58.14     12.29 o 
   1  30   1        3.99       -4.62      7.07 o 
   2  30   1        3.23       -3.76      6.41 o 
   3  30   1      115.35      140.02     10.01 o 
   4  30   1       59.34       85.76     15.39 o 
   5  30   1       34.37       22.10      8.97 o 
   6  30   1       19.83        7.60     12.67 o 
   7  30   1        8.70       33.59     14.93 o 
  -7  31   1       10.25        4.31     13.58 o 
  -6  31   1        0.05       -0.30      8.56 o 
  -5  31   1       23.38        6.26      8.76 o 
  -4  31   1       80.93       88.89      8.33 o 
  -3  31   1      402.23      380.63     18.43 o 
  -2  31   1       59.17       68.46      9.01 o 
  -1  31   1       42.04       35.63      8.24 o 
   0  31   1       22.78       16.41      8.19 o 
   1  31   1       28.34       35.10      8.31 o 
   2  31   1       11.02       19.41      7.97 o 
   3  31   1       38.91       40.62      8.08 o 
   4  31   1       88.86       96.51     11.28 o 
   5  31   1       52.51       66.06     12.30 o 
   6  31   1        6.08       17.00     13.01 o 
   7  31   1       20.15       11.64     14.21 o 
  -7  32   1        0.04       -9.22     13.25 o 
  -6  32   1       48.58       61.04     12.49 o 
  -5  32   1       24.51       43.43     14.18 o 
  -4  32   1        1.47       10.72     10.04 o 
  -3  32   1      137.72      137.87     11.24 o 
  -2  32   1        7.01       -0.63      8.06 o 
  -1  32   1        0.44       -7.23      7.23 o 
   0  32   1       51.57       58.47      8.95 o 
   1  32   1        8.95        4.80      7.88 o 
   2  32   1       41.19       35.48      8.87 o 
   3  32   1      105.30      111.07     10.88 o 
   4  32   1      294.48      317.80     15.30 o 
   5  32   1        3.08        8.72     10.17 o 
   6  32   1        2.26       -7.83     12.19 o 
  -6  33   1        4.46       -5.97     16.10 o 
  -5  33   1       93.06       84.93     15.92 o 
  -4  33   1       36.26       44.35     13.75 o 
  -3  33   1       15.08        7.68      9.06 o 
  -2  33   1      222.35      222.66     13.26 o 
  -1  33   1        7.09       17.39      7.98 o 
   0  33   1        1.34       10.04      7.82 o 
   1  33   1      125.11      100.37     10.67 o 
   2  33   1      126.27      107.95     10.96 o 
   3  33   1       24.95       30.30      9.42 o 
   4  33   1       10.26       23.58      9.27 o 
   5  33   1        7.29       -3.29     10.24 o 
   6  33   1       12.99       -1.30     13.64 o 
  -6  34   1       18.17       24.33     17.38 o 
  -5  34   1       11.47       -3.73     13.40 o 
  -4  34   1       31.75       29.68     13.42 o 
  -3  34   1       26.79       18.08      9.05 o 
  -2  34   1      126.85      121.02     11.28 o 
  -1  34   1        0.83       -6.64      7.70 o 
   0  34   1      153.93      148.21     11.83 o 
   1  34   1       80.36       65.24     12.97 o 
   2  34   1        2.32        9.08      8.29 o 
   3  34   1       76.50       67.30     10.50 o 
   4  34   1        0.39       -3.27      8.58 o 
   5  34   1        5.60        1.49     10.73 o 
   6  34   1       75.95       61.36     16.92 o 
  -6  35   1        3.61        5.33     11.75 o 
  -5  35   1       29.36        8.83     13.99 o 
  -4  35   1       52.41       46.82     26.73 o 
  -3  35   1       16.74       14.10      8.79 o 
  -2  35   1       30.35       22.85      9.06 o 
  -1  35   1       10.63       21.83      8.70 o 
   0  35   1        3.03        3.44      8.18 o 
   1  35   1        2.06       -0.67      8.15 o 
   2  35   1        0.69       -1.62      8.44 o 
   3  35   1       11.53        5.33      9.11 o 
   4  35   1       25.30       13.49      9.80 o 
   5  35   1        2.63       -6.21     10.50 o 
  -5  36   1      113.47      104.59     17.82 o 
  -4  36   1        2.33        8.92     13.16 o 
  -3  36   1       69.84       63.68     10.80 o 
  -2  36   1      118.89      125.87     11.57 o 
  -1  36   1       75.26       62.76     10.40 o 
   0  36   1       48.41       71.03     18.24 o 
   1  36   1        4.20        8.04      9.00 o 
   2  36   1       56.05       57.04     10.49 o 
   3  36   1      181.66      201.93     14.34 o 
   4  36   1       15.29       24.42     11.72 o 
   5  36   1        0.00       -9.13     11.46 o 
  -5  37   1       20.86       23.43     18.30 o 
  -4  37   1      197.70      212.91     21.20 o 
  -3  37   1       26.07       30.78     11.82 o 
  -2  37   1        3.85       11.43      9.35 o 
  -1  37   1      269.96      250.30     14.80 o 
   0  37   1       28.05       25.12      9.76 o 
   1  37   1       14.73        9.95      9.29 o 
   2  37   1       78.23       84.46     16.97 o 
   3  37   1       47.19       42.74     11.23 o 
   4  37   1      107.03      148.80     19.85 o 
   5  37   1       40.72       20.52     13.30 o 
  -5  38   1        0.43       -5.41     18.69 o 
  -4  38   1       10.74        7.25     13.40 o 
  -3  38   1       32.37       29.80     20.58 o 
  -2  38   1      102.96      102.71     12.06 o 
  -1  38   1        3.32       10.57      9.22 o 
   0  38   1       36.25       25.05      9.95 o 
   1  38   1        5.35       -0.71      9.51 o 
   2  38   1       44.77       56.99     11.03 o 
   3  38   1       13.83       12.72     10.06 o 
   4  38   1        0.60      -15.65     18.34 o 
  -4  39   1       17.86       33.33     15.93 o 
  -3  39   1       59.71       72.35     23.52 o 
  -2  39   1        0.10       -4.91      9.88 o 
  -1  39   1        0.50       -2.09      9.38 o 
   0  39   1        2.36        0.00      9.51 o 
   1  39   1        4.63       -1.69      9.61 o 
   2  39   1        0.63       -6.75      9.28 o 
   3  39   1        3.00       -0.17     10.30 o 
   4  39   1        5.19      -17.33     31.89 o 
  -3  40   1       22.46       14.68     22.69 o 
  -2  40   1      108.68      124.12     13.35 o 
  -1  40   1        0.03       -2.66      9.57 o 
   0  40   1       21.40       40.93     10.92 o 
   1  40   1        9.03       -5.78      9.90 o 
   2  40   1       17.19       23.83     10.58 o 
   3  40   1      159.55      189.02     17.89 o 
  -3  41   1       40.15       48.94     16.66 o 
  -2  41   1       13.31        4.69     16.71 o 
  -1  41   1       21.87       39.41     11.84 o 
   0  41   1        9.08        3.32     10.25 o 
   1  41   1       29.09       23.97     10.55 o 
   2  41   1       54.62       74.44     12.46 o 
  -2  42   1        0.17        1.95     29.28 o 
  -1  42   1        3.46       -9.41      9.41 o 
   0  42   1        3.66       13.37     10.70 o 
   1  42   1       19.14       31.26     11.44 o 
 -10   0   2        3.02        2.62     11.69 o 
  -8   0   2       93.53       74.43     11.50 o 
  -6   0   2      512.51      513.56     15.00 o 
  -4   0   2     2201.15     2180.08     29.24 o 
  -2   0   2    38533.74    41189.70    910.95 o 
   0   0   2    28395.81    29612.91    458.20 o 
   2   0   2      460.19      475.15     10.67 o 
   4   0   2     2551.72     2716.31     42.80 o 
   6   0   2      928.62      867.00     23.95 o 
   8   0   2       81.85       85.52     14.59 o 
  10   0   2       12.84       -7.18     13.39 o 
 -10   1   2        1.97       11.70      8.55 o 
  -9   1   2        0.14       -6.76      6.76 o 
  -8   1   2      289.17      263.77     11.40 o 
  -7   1   2       17.96       23.07      5.96 o 
  -6   1   2       47.07       36.97      3.69 o 
  -5   1   2      104.60      121.46      4.12 o 
  -4   1   2     1212.02     1271.33     12.33 o 
  -3   1   2     8042.65     8307.00     82.78 o 
  -2   1   2    16259.68    17331.02    208.07 o 
  -1   1   2    24803.14    25344.40    596.27 o 
   0   1   2        4.33        3.23      1.11 o 
   1   1   2     9156.63     9038.66    114.89 o 
   2   1   2     1177.39     1166.45     14.80 o 
   3   1   2     2020.92     1981.83     25.91 o 
   4   1   2      970.17     1074.46     14.28 o 
   5   1   2      571.74      602.39     10.25 o 
   6   1   2        3.06       -5.05      5.05 o 
   7   1   2      296.29      292.30     10.25 o 
   8   1   2      161.02      134.67     12.59 o 
   9   1   2        2.02       -2.94      8.37 o 
  10   1   2        1.34       -9.48      9.48 o 
 -10   2   2        5.50        0.00      8.31 o 
  -9   2   2        0.35       -2.19      6.99 o 
  -8   2   2        0.19       -6.00      6.00 o 
  -7   2   2      420.39      366.68     11.96 o 
  -6   2   2       34.59       30.99      3.99 o 
  -5   2   2      540.39      540.87      7.64 o 
  -4   2   2        0.64       -0.82      1.64 o 
  -3   2   2      318.17      264.10      4.83 o 
  -2   2   2    21698.52    22802.41    295.34 o 
  -1   2   2        0.08        0.97      0.83 o 
   0   2   2     3805.68     4049.85     40.05 o 
   1   2   2     1006.24      944.62     12.00 o 
   2   2   2     1369.57     1488.02     18.25 o 
   3   2   2     1548.14     1748.03     23.22 o 
   4   2   2     1779.55     1850.20     22.15 o 
   5   2   2      154.48      157.97      5.43 o 
   6   2   2      282.88      284.47      9.50 o 
   7   2   2      442.02      418.84     13.15 o 
   8   2   2       53.99       30.05      8.71 o 
   9   2   2       85.65      107.71     24.08 o 
  10   2   2        1.00       -3.55      9.99 o 
 -10   3   2       38.27       40.31      9.39 o 
  -9   3   2       10.92        8.42      7.19 o 
  -8   3   2       94.02      101.22      8.48 o 
  -7   3   2       16.96        5.92      5.74 o 
  -6   3   2      386.13      364.69      7.55 o 
  -5   3   2      977.99      934.46     11.41 o 
  -4   3   2      507.21      526.48      6.39 o 
  -3   3   2     2689.39     2778.00     24.74 o 
  -2   3   2    29518.70    30672.31    367.46 o 
  -1   3   2    17539.94    18096.94    201.79 o 
   0   3   2    28363.86    28520.85    256.90 o 
   1   3   2        4.85        4.21      2.14 o 
   2   3   2      604.47      596.86      9.05 o 
   3   3   2     4114.69     4316.57     52.94 o 
   4   3   2       78.08       66.64      3.66 o 
   5   3   2     3139.49     3159.57     36.23 o 
   6   3   2       37.78       34.29      5.96 o 
   7   3   2      360.13      328.64     12.02 o 
   8   3   2       85.44       74.54      9.36 o 
   9   3   2       20.53       30.54      9.56 o 
  10   3   2       14.64       24.54     10.73 o 
 -10   4   2       16.20       19.15      8.92 o 
  -9   4   2      138.61      147.14     10.36 o 
  -8   4   2        2.48        8.84      6.33 o 
  -7   4   2        3.24        0.13      5.57 o 
  -6   4   2      646.13      624.62     11.75 o 
  -5   4   2      371.91      388.83      6.36 o 
  -4   4   2     6463.56     6475.84     62.05 o 
  -3   4   2     6742.04     7223.20     60.55 o 
  -2   4   2    21062.28    22672.82    266.60 o 
  -1   4   2     3391.52     3477.40     30.63 o 
   0   4   2     1999.45     2185.32     20.36 o 
   1   4   2     1964.47     1976.88     23.15 o 
   2   4   2       90.87       94.23      4.42 o 
   3   4   2       29.38       36.01      3.44 o 
   4   4   2       50.27       41.61      3.39 o 
   5   4   2       43.64       44.80      4.03 o 
   6   4   2     1097.06     1068.67     19.43 o 
   7   4   2       20.63       23.49      6.09 o 
   8   4   2        1.07       -5.21      7.53 o 
   9   4   2       25.35       20.83      9.28 o 
  10   4   2        0.44      -14.84     14.84 o 
 -10   5   2       33.02       32.16      9.99 o 
  -9   5   2        3.46        1.91      7.23 o 
  -8   5   2       31.19       32.69      6.99 o 
  -7   5   2      130.35      116.35      7.98 o 
  -6   5   2      128.07      156.81      5.68 o 
  -5   5   2      338.38      377.56      6.43 o 
  -4   5   2     4719.68     5041.26     51.10 o 
  -3   5   2      489.50      577.53      7.64 o 
  -2   5   2     9455.58     9482.03     92.81 o 
  -1   5   2      350.47      437.11      5.04 o 
   0   5   2       13.93        6.37      2.41 o 
   1   5   2       15.01       14.11      2.27 o 
   2   5   2     1114.36     1178.83     15.11 o 
   3   5   2        4.24        0.46      1.06 o 
   4   5   2      389.13      427.52      8.65 o 
   5   5   2      337.22      360.18      7.82 o 
   6   5   2       20.54       21.54      5.47 o 
   7   5   2       76.58       89.60      7.18 o 
   8   5   2       38.12       25.65     11.82 o 
   9   5   2       33.40       18.13      9.24 o 
  10   5   2       45.21       43.95     13.40 o 
 -10   6   2        0.01       12.18      8.87 o 
  -9   6   2       58.00       57.25      8.85 o 
  -8   6   2       10.04       -1.66      6.31 o 
  -7   6   2       89.08       96.31      8.08 o 
  -6   6   2       48.03       59.83      4.54 o 
  -5   6   2       76.29       68.03      4.66 o 
  -4   6   2     3071.85     3051.17     31.77 o 
  -3   6   2    11504.58    12288.38    110.72 o 
  -2   6   2    23195.15    24738.29    229.00 o 
  -1   6   2    13263.40    14042.58    130.72 o 
   0   6   2     5476.13     5771.01     57.36 o 
   1   6   2    29486.53    29600.99    305.26 o 
   2   6   2       18.77       15.75      2.28 o 
   3   6   2      131.34      231.44      6.16 o 
   4   6   2     1475.99     1541.54     19.19 o 
   5   6   2       11.76       13.33      3.62 o 
   6   6   2      281.50      294.61     13.44 o 
   7   6   2       19.04       21.83      6.01 o 
   8   6   2       18.38       13.92     12.44 o 
   9   6   2       12.96       19.71      9.13 o 
  10   6   2       21.37       38.00     12.75 o 
 -10   7   2      165.86      189.92     12.57 o 
  -9   7   2       17.75       11.98      7.74 o 
  -8   7   2       90.85       88.53      8.32 o 
  -7   7   2      168.37      163.29      8.77 o 
  -6   7   2      602.94      577.87     10.70 o 
  -5   7   2      379.68      401.58      8.30 o 
  -4   7   2     1731.24     1865.47     19.32 o 
  -3   7   2     1769.34     1879.23     19.93 o 
  -2   7   2     1786.77     2010.29     21.85 o 
  -1   7   2       13.55        9.91      1.64 o 
   0   7   2     3518.35     3490.88     35.37 o 
   1   7   2     1103.54     1097.82     14.00 o 
   2   7   2     2551.03     2593.61     28.83 o 
   3   7   2     3751.18     3825.55     47.59 o 
   4   7   2      354.57      360.08      8.01 o 
   5   7   2      508.43      498.42      9.38 o 
   6   7   2       77.64       57.32      6.27 o 
   7   7   2       32.67       31.28      6.14 o 
   8   7   2       15.50       12.24      8.02 o 
   9   7   2        0.94        7.05      9.00 o 
  10   7   2       11.93        0.33     15.73 o 
 -10   8   2        1.38       -5.43      8.51 o 
  -9   8   2       13.59       21.21      7.80 o 
  -8   8   2       42.18       39.10      7.43 o 
  -7   8   2        3.46       -1.43      5.69 o 
  -6   8   2       12.19       13.21      3.94 o 
  -5   8   2      543.52      517.95      8.03 o 
  -4   8   2       37.01       39.76      2.58 o 
  -3   8   2       87.81       70.33      2.64 o 
  -2   8   2      779.11      810.93     11.19 o 
  -1   8   2     4143.65     4092.09     43.29 o 
   0   8   2    12165.45    13275.27    145.70 o 
   1   8   2     1906.78     1973.04     21.01 o 
   2   8   2     4635.67     5237.50     56.04 o 
   3   8   2     2021.61     2218.53     29.14 o 
   4   8   2       25.93       22.41      3.30 o 
   5   8   2      403.25      390.42      9.41 o 
   6   8   2       16.84       16.54      5.47 o 
   7   8   2       14.12        7.18      5.66 o 
   8   8   2       47.60       50.35      9.16 o 
   9   8   2       27.37       25.11      9.52 o 
  10   8   2        3.17       15.41     13.95 o 
 -10   9   2       26.26       23.97      9.18 o 
  -9   9   2        5.26        7.67      8.15 o 
  -8   9   2       35.07       31.16      7.20 o 
  -7   9   2       45.33       45.37      6.85 o 
  -6   9   2        0.08       -3.55      3.55 o 
  -5   9   2       21.28       16.31      3.26 o 
  -4   9   2     2725.54     2830.71     31.58 o 
  -3   9   2     2399.46     2435.58     27.18 o 
  -2   9   2       12.46        4.96      2.21 o 
  -1   9   2     3318.72     3445.07     39.08 o 
   0   9   2     2983.79     2839.20     30.91 o 
   1   9   2      696.45      701.37      9.99 o 
   2   9   2       10.46       28.61      2.46 o 
   3   9   2      287.73      350.51      7.84 o 
   4   9   2      173.38      153.34      5.07 o 
   5   9   2      196.22      201.96      7.97 o 
   6   9   2       34.33       32.74      5.87 o 
   7   9   2        0.22       -5.33      5.33 o 
   8   9   2        9.99        4.72      8.10 o 
   9   9   2       11.02        6.13      8.89 o 
 -10  10   2        1.52        2.71      8.62 o 
  -9  10   2      298.12      282.37     13.33 o 
  -8  10   2       86.46       82.94      8.53 o 
  -7  10   2      633.38      613.31     16.46 o 
  -6  10   2        1.55       -2.49      3.82 o 
  -5  10   2      744.55      769.80     11.90 o 
  -4  10   2     1382.45     1373.85     17.83 o 
  -3  10   2     9371.70    10138.79    112.06 o 
  -2  10   2        0.27       10.54      2.41 o 
  -1  10   2     8914.76     8844.24    104.28 o 
   0  10   2      295.35      261.49      4.74 o 
   1  10   2     6990.83     7059.83     67.43 o 
   2  10   2       25.40       37.19      2.66 o 
   3  10   2     2749.81     2792.76     35.96 o 
   4  10   2      206.98      232.47      7.04 o 
   5  10   2       63.51       61.41      5.88 o 
   6  10   2       23.21        9.44      5.39 o 
   7  10   2       11.09       10.79      5.91 o 
   8  10   2       13.08       -7.62      7.62 o 
   9  10   2       52.08       56.28     16.55 o 
 -10  11   2        3.48       10.26      8.95 o 
  -9  11   2       45.56       55.83      9.82 o 
  -8  11   2      249.22      250.54     14.85 o 
  -7  11   2        2.41        3.47      6.19 o 
  -6  11   2      489.30      462.07     10.24 o 
  -5  11   2      638.47      633.60     13.62 o 
  -4  11   2      658.52      660.21     10.26 o 
  -3  11   2      275.64      332.13      6.38 o 
  -2  11   2     7097.34     7514.90     89.22 o 
  -1  11   2     3494.02     4026.28     48.83 o 
   0  11   2      715.35      622.80     11.40 o 
   1  11   2     2343.45     2659.78     26.78 o 
   2  11   2     1685.22     1788.39     19.07 o 
   3  11   2       71.64       73.38      4.40 o 
   4  11   2     1170.22     1284.24     17.06 o 
   5  11   2        0.97        2.55      5.51 o 
   6  11   2      105.07       97.15      7.08 o 
   7  11   2        1.35       -5.51      5.51 o 
   8  11   2        6.35        5.55      8.28 o 
   9  11   2        6.42        8.86      9.36 o 
 -10  12   2        0.64       -2.76      8.78 o 
  -9  12   2       81.67       84.86     12.14 o 
  -8  12   2       48.75       31.16      7.57 o 
  -7  12   2        0.34        4.48      6.23 o 
  -6  12   2      410.93      370.57     11.36 o 
  -5  12   2      547.69      562.40      9.45 o 
  -4  12   2        6.98       12.45      2.85 o 
  -3  12   2      101.42      117.27      3.94 o 
  -2  12   2     1204.05     1242.75     17.03 o 
  -1  12   2      162.62      170.41      4.80 o 
   0  12   2      150.43      189.81      7.15 o 
   1  12   2       74.83       76.46      3.06 o 
   2  12   2     6561.33     7443.15     68.84 o 
   3  12   2      149.83      131.01      5.34 o 
   4  12   2      225.99      219.55      7.54 o 
   5  12   2       55.09       60.01      6.38 o 
   6  12   2       49.53       59.87      6.42 o 
   7  12   2       46.76       43.57      9.09 o 
   8  12   2       23.73       27.32      8.83 o 
   9  12   2        5.77       10.97      9.83 o 
 -10  13   2       22.38       14.64      9.25 o 
  -9  13   2       13.89       17.85      8.38 o 
  -8  13   2      251.88      263.25     13.83 o 
  -7  13   2        2.26        6.99      6.31 o 
  -6  13   2      151.54      146.18      7.85 o 
  -5  13   2      325.98      314.53      7.10 o 
  -4  13   2      222.91      205.41      5.34 o 
  -3  13   2      549.61      561.74      9.13 o 
  -2  13   2      704.53      606.54      9.95 o 
  -1  13   2     2673.66     2696.72     33.88 o 
   0  13   2     2479.22     2466.31     27.77 o 
   1  13   2      653.51      785.30      9.81 o 
   2  13   2     1024.43      839.17     11.11 o 
   3  13   2        1.25       -2.71      2.71 o 
   4  13   2      620.13      625.84     11.32 o 
   5  13   2        0.20        0.96      5.22 o 
   6  13   2      421.25      413.74     12.49 o 
   7  13   2       67.39       59.79      9.00 o 
   8  13   2        3.53        5.15      8.07 o 
   9  13   2       20.01       24.97      9.97 o 
 -10  14   2        2.70       15.15      9.21 o 
  -9  14   2        7.02       11.34      9.67 o 
  -8  14   2       25.29       25.67      7.70 o 
  -7  14   2      179.99      163.56     11.49 o 
  -6  14   2        5.10        5.50      5.27 o 
  -5  14   2     1146.06     1126.08     15.43 o 
  -4  14   2       49.73       49.85      3.63 o 
  -3  14   2     1121.89     1071.72     15.22 o 
  -2  14   2      642.56      660.22     12.17 o 
  -1  14   2     1590.32     1590.84     21.37 o 
   0  14   2       21.06       30.79      3.43 o 
   1  14   2     4869.01     4868.19     52.69 o 
   2  14   2      197.60      180.41      4.62 o 
   3  14   2       10.06        2.87      2.93 o 
   4  14   2      448.75      463.84      9.70 o 
   5  14   2      675.41      667.51     15.95 o 
   6  14   2      313.44      322.67     10.88 o 
   7  14   2       27.99       23.02      8.15 o 
   8  14   2        0.12       -0.28      8.18 o 
   9  14   2        8.45        8.94     11.04 o 
 -10  15   2        8.42       -0.99      8.94 o 
  -9  15   2        0.64        5.28      8.18 o 
  -8  15   2        5.03        2.69      7.18 o 
  -7  15   2       48.80       34.37      7.51 o 
  -6  15   2      336.30      322.80     10.65 o 
  -5  15   2       19.74       16.93      3.70 o 
  -4  15   2      531.00      522.74      9.02 o 
  -3  15   2      190.12      223.94      5.88 o 
  -2  15   2     2567.47     2608.72     33.40 o 
  -1  15   2      201.31      205.85      5.76 o 
   0  15   2      677.79      710.94     10.29 o 
   1  15   2      718.59      725.45     10.57 o 
   2  15   2       59.31       67.38      3.51 o 
   3  15   2      904.31      834.21     12.78 o 
   4  15   2     1429.19     1384.88     21.19 o 
   5  15   2        7.25        7.42      5.33 o 
   6  15   2      109.24      125.06      8.00 o 
   7  15   2       20.86       12.69      7.87 o 
   8  15   2       28.84       32.20      9.39 o 
   9  15   2       16.13        5.29     22.84 o 
 -10  16   2        1.97        5.06      9.16 o 
  -9  16   2       15.48        6.06      8.44 o 
  -8  16   2        0.02       -5.16      7.15 o 
  -7  16   2      273.63      253.42     10.35 o 
  -6  16   2      514.08      496.07     13.36 o 
  -5  16   2      136.58      132.58      5.19 o 
  -4  16   2      516.35      472.29      8.69 o 
  -3  16   2      277.76      272.38      6.72 o 
  -2  16   2     1600.96     1716.86     21.91 o 
  -1  16   2     1857.94     1813.67     24.37 o 
   0  16   2      809.11      852.52     13.52 o 
   1  16   2      139.87      119.69      4.46 o 
   2  16   2      427.00      360.32      8.49 o 
   3  16   2     1307.62     1341.19     17.64 o 
   4  16   2      214.91      194.07      7.36 o 
   5  16   2     1135.62     1079.74     20.00 o 
   6  16   2       62.06       53.84      6.81 o 
   7  16   2       52.96       54.49      9.15 o 
   8  16   2        4.03        1.37      8.70 o 
   9  16   2       15.11       -0.61     14.05 o 
 -10  17   2       28.10       11.70      9.27 o 
  -9  17   2       13.84       19.46      8.82 o 
  -8  17   2        0.47        0.05     10.23 o 
  -7  17   2      229.03      243.46     10.56 o 
  -6  17   2       67.82       60.89      6.65 o 
  -5  17   2     1948.73     1902.76     25.35 o 
  -4  17   2      658.59      632.70     10.49 o 
  -3  17   2     3293.20     3273.72     39.16 o 
  -2  17   2       28.94       17.63      3.29 o 
  -1  17   2      314.50      337.89      7.70 o 
   0  17   2     1498.32     1590.58     22.23 o 
   1  17   2        9.23        4.09      3.11 o 
   2  17   2      695.82      655.09     10.58 o 
   3  17   2     2074.12     2151.43     26.19 o 
   4  17   2      308.04      311.50     10.02 o 
   5  17   2      571.11      523.24     16.68 o 
   6  17   2        3.83       -1.60      5.69 o 
   7  17   2        0.73        2.01      7.53 o 
   8  17   2        2.08        7.94      9.34 o 
   9  17   2        0.07       13.98     14.07 o 
  -9  18   2       17.16        8.84      8.57 o 
  -8  18   2        1.97        3.22      7.56 o 
  -7  18   2       82.90      104.12      8.26 o 
  -6  18   2       11.59       16.43      6.09 o 
  -5  18   2     1158.07     1085.60     17.77 o 
  -4  18   2      769.70      721.62     14.38 o 
  -3  18   2      457.53      445.71      9.02 o 
  -2  18   2       20.27       16.46      3.50 o 
  -1  18   2       94.77       97.89      4.94 o 
   0  18   2     1984.67     2092.57     28.22 o 
   1  18   2       54.67       65.99      4.09 o 
   2  18   2      252.83      270.35      8.10 o 
   3  18   2       36.10       35.00      3.67 o 
   4  18   2      128.25      149.23      7.83 o 
   5  18   2      153.27      139.43      7.98 o 
   6  18   2       24.56       22.78      8.33 o 
   7  18   2       36.79       29.81      8.69 o 
   8  18   2       31.26       32.42      9.89 o 
   9  18   2        1.34       12.23     14.33 o 
  -9  19   2        6.79       11.20     10.76 o 
  -8  19   2        0.86       -2.97      7.68 o 
  -7  19   2      104.62      104.83     14.29 o 
  -6  19   2       82.83       72.12      6.44 o 
  -5  19   2      122.12      119.59      6.27 o 
  -4  19   2        7.00        5.65      4.40 o 
  -3  19   2      703.13      701.07     11.93 o 
  -2  19   2      159.85      188.27      8.07 o 
  -1  19   2     1708.70     1730.21     24.17 o 
   0  19   2      567.71      508.72     11.27 o 
   1  19   2      194.32      218.84      6.87 o 
   2  19   2      129.78      155.86      6.09 o 
   3  19   2       18.63       14.12      3.50 o 
   4  19   2       84.29       85.39      5.94 o 
   5  19   2       86.70       70.43      6.91 o 
   6  19   2      149.20      145.61      8.82 o 
   7  19   2       31.25       37.39      9.08 o 
   8  19   2        6.79       27.27     13.83 o 
   9  19   2        8.97       -3.58     13.74 o 
  -9  20   2       48.59       53.03     10.17 o 
  -8  20   2       17.86       14.87      8.35 o 
  -7  20   2       23.75       14.73      7.66 o 
  -6  20   2      155.07      149.87      7.94 o 
  -5  20   2      304.37      301.81      9.18 o 
  -4  20   2     1059.55     1080.12     17.76 o 
  -3  20   2       44.52       50.61      4.55 o 
  -2  20   2     3242.81     3288.05     39.81 o 
  -1  20   2      985.25      932.32     16.45 o 
   0  20   2      298.08      320.99      8.37 o 
   1  20   2      680.08      626.28     11.32 o 
   2  20   2     1062.85     1094.17     15.63 o 
   3  20   2      712.28      704.73     12.54 o 
   4  20   2     1211.30     1145.03     18.18 o 
   5  20   2       22.08       14.72      5.50 o 
   6  20   2       44.04       37.33      6.99 o 
   7  20   2        5.38       -1.17      8.26 o 
   8  20   2        0.02        1.77     12.44 o 
  -9  21   2        4.55        2.78      8.97 o 
  -8  21   2        0.04        3.74      8.35 o 
  -7  21   2       41.76       46.63      8.50 o 
  -6  21   2       55.48       51.03      6.25 o 
  -5  21   2      902.59      809.14     15.02 o 
  -4  21   2       34.38       37.17      5.11 o 
  -3  21   2     2312.72     2144.72     29.78 o 
  -2  21   2      968.67      967.65     16.05 o 
  -1  21   2      337.20      311.08      9.07 o 
   0  21   2      223.14      207.83      8.23 o 
   1  21   2      380.77      398.67      8.52 o 
   2  21   2        2.42        1.30      4.11 o 
   3  21   2      789.04      800.01     18.07 o 
   4  21   2      505.60      497.14     11.32 o 
   5  21   2      149.43      132.51     13.27 o 
   6  21   2       16.67       17.77      6.54 o 
   7  21   2       11.49        0.23      8.50 o 
   8  21   2       40.89       51.99     14.61 o 
  -9  22   2       16.97       33.05     10.00 o 
  -8  22   2        6.34        7.42      8.52 o 
  -7  22   2        0.06       -7.11      7.11 o 
  -6  22   2      182.87      168.58      8.54 o 
  -5  22   2       14.54       20.96      4.90 o 
  -4  22   2        2.49        2.65      4.63 o 
  -3  22   2      595.53      628.40     12.67 o 
  -2  22   2        0.44       -4.26      4.26 o 
  -1  22   2      747.61      704.35     14.31 o 
   0  22   2       78.05       81.17      5.58 o 
   1  22   2       10.93       10.02      4.11 o 
   2  22   2      271.07      235.97      7.24 o 
   3  22   2      172.95      163.98      7.59 o 
   4  22   2       75.51       69.47      6.02 o 
   5  22   2       60.66       52.60      6.51 o 
   6  22   2       47.75       46.30      7.94 o 
   7  22   2        3.29       -7.52     11.30 o 
   8  22   2        4.66       16.52     13.85 o 
  -9  23   2        6.66       19.60      9.61 o 
  -8  23   2        5.72       -2.74      9.47 o 
  -7  23   2      152.70      155.02     11.22 o 
  -6  23   2      143.67      140.37      9.41 o 
  -5  23   2      895.91      878.06     19.29 o 
  -4  23   2      141.19      108.55      7.36 o 
  -3  23   2     1078.03     1101.47     18.37 o 
  -2  23   2      137.19      108.87      6.91 o 
  -1  23   2      739.21      715.64     13.55 o 
   0  23   2      165.11      140.52      7.24 o 
   1  23   2        1.03        2.58      4.16 o 
   2  23   2       16.35        2.69      5.02 o 
   3  23   2       25.93       21.30      5.36 o 
   4  23   2      139.04      156.41      7.27 o 
   5  23   2      386.41      394.94     12.46 o 
   6  23   2       19.16       22.34      6.92 o 
   7  23   2      209.85      214.24     19.58 o 
   8  23   2        5.30       20.27     13.51 o 
  -9  24   2        0.00      -10.01     10.01 o 
  -8  24   2        3.98        3.60      8.65 o 
  -7  24   2      147.22      156.97     11.72 o 
  -6  24   2      119.41      125.47      9.29 o 
  -5  24   2       56.50       58.58      8.20 o 
  -4  24   2      610.56      624.69     14.25 o 
  -3  24   2        0.34        5.70      4.78 o 
  -2  24   2      816.55      743.07     15.35 o 
  -1  24   2       36.08       27.44      5.41 o 
   0  24   2      438.41      402.47     11.26 o 
   1  24   2      708.43      684.88     13.70 o 
   2  24   2        0.98        0.91      5.00 o 
   3  24   2      157.94      172.16      7.89 o 
   4  24   2      732.57      690.92     13.89 o 
   5  24   2        0.10       -5.09      6.19 o 
   6  24   2      215.68      231.12     13.32 o 
   7  24   2        5.03       -2.48     13.41 o 
   8  24   2       25.37       34.28     14.91 o 
  -8  25   2       18.58       15.59      9.42 o 
  -7  25   2       46.15       54.75     12.54 o 
  -6  25   2        6.04        4.52      6.97 o 
  -5  25   2       22.79       21.88      6.43 o 
  -4  25   2      108.84      121.66     10.34 o 
  -3  25   2      109.44       94.19      6.67 o 
  -2  25   2        1.71        0.27      5.22 o 
  -1  25   2       42.80       27.27      5.41 o 
   0  25   2       41.91       29.25      5.86 o 
   1  25   2      959.59      925.64     16.83 o 
   2  25   2        6.17        2.56      5.42 o 
   3  25   2       92.36      105.19      7.03 o 
   4  25   2       26.19       27.48      7.50 o 
   5  25   2      115.14      123.14     10.38 o 
   6  25   2        0.27        2.59      9.43 o 
   7  25   2       99.21       66.78     15.03 o 
   8  25   2      130.13      133.15     19.24 o 
  -8  26   2        0.12       16.69      9.55 o 
  -7  26   2        4.51       -3.93      8.45 o 
  -6  26   2       47.99       39.10      7.81 o 
  -5  26   2        1.45        2.48      6.06 o 
  -4  26   2      413.73      389.55     11.84 o 
  -3  26   2        0.01        0.89      4.84 o 
  -2  26   2      698.25      594.41     13.81 o 
  -1  26   2      100.77      121.97      7.05 o 
   0  26   2        0.96        7.94      5.53 o 
   1  26   2       37.24       33.94      6.62 o 
   2  26   2      395.84      417.54     13.40 o 
   3  26   2      456.79      434.75     14.10 o 
   4  26   2      342.09      336.53     12.63 o 
   5  26   2       35.47       29.80      8.52 o 
   6  26   2       68.57       71.39     23.69 o 
   7  26   2       11.98       25.30     13.94 o 
   8  26   2        0.20        7.40     14.14 o 
  -8  27   2       59.44       57.64     14.03 o 
  -7  27   2       33.66       31.37      9.59 o 
  -6  27   2      142.75      157.78     10.29 o 
  -5  27   2      307.03      307.93     14.37 o 
  -4  27   2       65.36       61.38      7.55 o 
  -3  27   2     1470.99     1430.84     24.87 o 
  -2  27   2      169.93      187.93     17.03 o 
  -1  27   2     1729.17     1618.99     25.34 o 
   0  27   2      337.83      348.79     11.07 o 
   1  27   2        0.02       -0.71      7.35 o 
   2  27   2     1121.47     1118.60     23.50 o 
   3  27   2      381.23      365.29     13.35 o 
   4  27   2       12.01        7.44      6.45 o 
   5  27   2      379.72      373.85     16.07 o 
   6  27   2        0.00      -11.45     11.45 o 
   7  27   2       61.80       51.79     15.10 o 
  -8  28   2       52.29       55.66     11.27 o 
  -7  28   2       71.82       70.33     10.39 o 
  -6  28   2       25.84       46.75      8.51 o 
  -5  28   2       69.11       72.56     10.21 o 
  -4  28   2       20.19       24.58      6.39 o 
  -3  28   2        1.83        9.28      5.81 o 
  -2  28   2      110.51      112.43      8.12 o 
  -1  28   2      574.04      586.79     13.27 o 
   0  28   2      752.12      692.49     17.92 o 
   1  28   2      188.10      181.47      9.80 o 
   2  28   2       37.53       38.20      7.28 o 
   3  28   2       17.28       24.25      7.20 o 
   4  28   2        5.94        0.53      6.37 o 
   5  28   2       31.62       30.23      9.04 o 
   6  28   2       34.19       29.27     16.79 o 
   7  28   2       30.50       37.10     14.65 o 
  -8  29   2       14.60       13.25     10.24 o 
  -7  29   2       13.54       10.32      9.33 o 
  -6  29   2        0.02       -3.31      7.10 o 
  -5  29   2        3.17        0.09      7.68 o 
  -4  29   2        8.04        9.54      6.77 o 
  -3  29   2        3.46        3.18      5.95 o 
  -2  29   2       13.35       -0.96      5.85 o 
  -1  29   2        3.63        6.82      5.59 o 
   0  29   2       52.25       38.25      8.10 o 
   1  29   2        0.46        0.83      6.95 o 
   2  29   2      180.36      169.62     10.09 o 
   3  29   2       91.73       93.85      9.03 o 
   4  29   2      146.71      140.08     10.26 o 
   5  29   2       91.69       88.68     10.35 o 
   6  29   2      115.06      111.05     17.03 o 
   7  29   2       29.32       17.45     14.16 o 
  -7  30   2       16.95       23.65      9.79 o 
  -6  30   2       85.80      101.63      9.90 o 
  -5  30   2        3.68        6.82      8.23 o 
  -4  30   2      142.89      149.53     11.27 o 
  -3  30   2      467.51      446.87     13.34 o 
  -2  30   2      218.38      216.15      9.69 o 
  -1  30   2      230.39      235.18      9.84 o 
   0  30   2       63.13       60.46      8.76 o 
   1  30   2      231.34      245.80     12.81 o 
   2  30   2       46.68       50.83      9.58 o 
   3  30   2      255.00      259.63     17.61 o 
   4  30   2       35.58       39.35      8.31 o 
   5  30   2       76.69       83.96     10.63 o 
   6  30   2      137.37      118.77     23.62 o 
   7  30   2        0.34        8.26     15.38 o 
  -7  31   2        2.37       11.60     11.60 o 
  -6  31   2        8.65       13.23      8.07 o 
  -5  31   2       77.87       72.01     10.55 o 
  -4  31   2        1.72       -7.44      7.44 o 
  -3  31   2      214.01      204.16      9.91 o 
  -2  31   2      172.16      159.85      8.45 o 
  -1  31   2       26.27       25.97      7.97 o 
   0  31   2      187.02      189.93     11.76 o 
   1  31   2       49.16       53.23      8.85 o 
   2  31   2      106.02      108.65      9.45 o 
   3  31   2        4.25       18.31      7.56 o 
   4  31   2      156.06      155.15     11.02 o 
   5  31   2       40.46       46.15     10.23 o 
   6  31   2        5.94       24.63     15.33 o 
  -7  32   2        1.41       -8.86      8.86 o 
  -6  32   2       28.51       27.99      8.75 o 
  -5  32   2       21.45       12.41      9.46 o 
  -4  32   2        2.45       -8.04      8.04 o 
  -3  32   2        4.43       -6.45      6.45 o 
  -2  32   2       36.38       28.58      8.23 o 
  -1  32   2       15.12       27.44      8.39 o 
   0  32   2       26.41       17.83      9.52 o 
   1  32   2       50.40       43.30      9.06 o 
   2  32   2       84.62       92.59      9.24 o 
   3  32   2        0.08       -5.82      6.92 o 
   4  32   2       37.21       38.79      8.83 o 
   5  32   2        0.11       17.07      9.36 o 
   6  32   2       13.39       19.06     14.32 o 
  -7  33   2       10.68       11.21     13.27 o 
  -6  33   2       39.25       32.15     10.21 o 
  -5  33   2        0.11        4.50     11.56 o 
  -4  33   2       15.60        2.43      9.36 o 
  -3  33   2       17.75       32.58      8.75 o 
  -2  33   2      153.54      154.74     11.64 o 
  -1  33   2        1.63       10.43      7.84 o 
   0  33   2      373.62      365.84     15.67 o 
   1  33   2       44.70       61.94      9.64 o 
   2  33   2      162.05      169.60     12.47 o 
   3  33   2        6.23       -6.79      8.22 o 
   4  33   2       40.01       42.39      9.07 o 
   5  33   2       21.68        4.85     11.15 o 
   6  33   2       18.49       26.98     14.95 o 
  -6  34   2        7.17        2.52     11.04 o 
  -5  34   2       28.87       28.83     19.73 o 
  -4  34   2        0.66        8.06     12.63 o 
  -3  34   2      210.10      195.53     15.19 o 
  -2  34   2       34.04       14.28      8.36 o 
  -1  34   2      449.43      408.22     16.79 o 
   0  34   2        7.19        8.50      8.23 o 
   1  34   2      550.38      594.85     21.66 o 
   2  34   2      110.02      101.63     11.24 o 
   3  34   2       56.32       47.71     10.24 o 
   4  34   2        0.29       -7.98      7.98 o 
   5  34   2        6.28       18.97     11.75 o 
   6  34   2        1.23      -13.98     13.98 o 
  -6  35   2       10.42        8.68     12.55 o 
  -5  35   2       18.04       23.26     14.04 o 
  -4  35   2        1.02        3.85     12.04 o 
  -3  35   2       31.68       37.78     11.37 o 
  -2  35   2        0.08        8.04      8.10 o 
  -1  35   2        1.63        9.44      8.51 o 
   0  35   2       17.23       14.38      8.81 o 
   1  35   2       21.43       37.13      9.54 o 
   2  35   2       29.21       14.52      9.52 o 
   3  35   2       20.88        9.12     10.34 o 
   4  35   2        3.51       -4.35      8.28 o 
   5  35   2        8.32        6.56     11.72 o 
  -5  36   2        0.12      -10.33     15.17 o 
  -4  36   2       10.14       17.49     13.18 o 
  -3  36   2       62.15       83.48     16.85 o 
  -2  36   2        0.48       24.28      9.31 o 
  -1  36   2      155.80      137.06     11.98 o 
   0  36   2       34.91       14.63      9.09 o 
   1  36   2       68.22       88.74     10.91 o 
   2  36   2       20.66       17.37      9.55 o 
   3  36   2       58.91       42.02     10.59 o 
   4  36   2       82.45       77.39     10.62 o 
   5  36   2        3.71        9.60     12.16 o 
  -5  37   2       12.99       17.26     15.08 o 
  -4  37   2       66.36       64.30     16.03 o 
  -3  37   2       56.63       69.56     15.61 o 
  -2  37   2      297.86      312.41     16.04 o 
  -1  37   2        0.44       -1.22      8.75 o 
   0  37   2      239.05      267.91     15.25 o 
   1  37   2       18.72       39.32     10.08 o 
   2  37   2       83.29       98.22     12.01 o 
   3  37   2        3.50       12.52     10.86 o 
   4  37   2        0.74        4.12     10.56 o 
  -5  38   2       14.48       32.45     15.46 o 
  -4  38   2       20.34       48.67     15.52 o 
  -3  38   2       89.67       78.21     16.22 o 
  -2  38   2       77.20       78.24     11.44 o 
  -1  38   2      178.29      165.65     13.67 o 
   0  38   2        4.11        9.13      9.41 o 
   1  38   2       46.18       63.21     11.39 o 
   2  38   2       14.47       19.85     10.62 o 
   3  38   2        9.26        8.56      9.98 o 
   4  38   2       46.79       47.44     11.86 o 
  -4  39   2       15.84       15.27     14.99 o 
  -3  39   2       17.30        8.26     13.94 o 
  -2  39   2       20.55       29.11     31.35 o 
  -1  39   2       12.26       16.63     11.96 o 
   0  39   2       27.52       23.34     10.33 o 
   1  39   2       14.99       22.31     10.59 o 
   2  39   2       33.00       31.50     10.79 o 
   3  39   2        4.98        5.17     10.50 o 
  -3  40   2        7.54       28.87     20.64 o 
  -2  40   2      120.00      118.66     18.42 o 
  -1  40   2      158.39      189.71     14.97 o 
   0  40   2       50.03       33.59     14.70 o 
   1  40   2       23.74       22.67     10.82 o 
   2  40   2       19.21       54.16     12.03 o 
   3  40   2        0.71        5.62     10.40 o 
  -3  41   2        2.47      -13.56     13.56 o 
  -2  41   2       19.76       22.61     15.84 o 
  -1  41   2       80.44      115.73     20.72 o 
   0  41   2       58.80       64.23     12.21 o 
   1  41   2       13.66       28.04     11.00 o 
   2  41   2        2.48       -9.20     10.27 o 
  -2  42   2        3.23       11.56     24.58 o 
  -1  42   2        0.85      -11.46     11.46 o 
   0  42   2        2.64        6.90     10.53 o 
   1  42   2        0.08        3.02     14.19 o 
  -9   0   3        1.76        7.26      9.47 o 
  -7   0   3        0.34       -5.39      5.39 o 
  -5   0   3      514.46      536.39      9.16 o 
  -3   0   3     6154.03     5903.77    327.55 o 
  -1   0   3     1703.29     2081.92     38.35 o 
   1   0   3     1307.40     1465.27     29.61 o 
   3   0   3     1116.21     1265.32     21.29 o 
   5   0   3      277.62      240.64     10.00 o 
   7   0   3       28.11       28.73      9.07 o 
   9   0   3       86.75      102.08     17.72 o 
 -10   1   3        7.51        6.14      9.25 o 
  -9   1   3        0.74       -6.55      6.55 o 
  -8   1   3       17.32       19.64      6.39 o 
  -7   1   3        2.54       -1.03      4.04 o 
  -6   1   3        8.13        6.81      3.18 o 
  -5   1   3       84.29       90.15      2.66 o 
  -4   1   3     1559.30     1635.94     18.72 o 
  -3   1   3      224.19      235.06      6.38 o 
  -2   1   3      105.40       74.08      6.81 o 
  -1   1   3        4.97        2.50      1.11 o 
   0   1   3     2770.02     2774.36     31.49 o 
   1   1   3     1606.33     1714.79     21.85 o 
   2   1   3     3437.25     3386.25     36.90 o 
   3   1   3        7.66        6.81      2.44 o 
   4   1   3       19.40       21.68      4.29 o 
   5   1   3        6.71       -1.98      3.69 o 
   6   1   3       65.81       66.45      8.46 o 
   7   1   3      157.92      164.15     14.32 o 
   8   1   3       94.18      102.49     13.96 o 
   9   1   3       21.41       10.59      9.42 o 
 -10   2   3        4.34        7.47      7.89 o 
  -9   2   3        0.40        1.51      6.61 o 
  -8   2   3       21.57       20.06      6.53 o 
  -7   2   3       20.48       14.19      4.25 o 
  -6   2   3       57.50       63.73      3.96 o 
  -5   2   3       30.45       30.31      2.09 o 
  -4   2   3        9.05       13.34      1.88 o 
  -3   2   3     1366.16     1493.65     23.11 o 
  -2   2   3     8034.46     8592.88    103.51 o 
  -1   2   3     6099.32     6415.48     82.41 o 
   0   2   3     1929.52     2060.29     22.24 o 
   1   2   3        8.67       20.40      2.36 o 
   2   2   3        1.10       -1.90      1.90 o 
   3   2   3      579.28      603.39      8.36 o 
   4   2   3      351.04      335.56      9.46 o 
   5   2   3        0.01        0.56      3.75 o 
   6   2   3      230.44      224.36      8.96 o 
   7   2   3        7.68        6.74      6.60 o 
   8   2   3       85.14       76.79      9.79 o 
   9   2   3        0.09       -1.15      9.08 o 
 -10   3   3       18.45       15.19      8.27 o 
  -9   3   3        7.30       -0.65      9.45 o 
  -8   3   3       16.63        9.73      6.25 o 
  -7   3   3       73.95       83.30      5.43 o 
  -6   3   3      117.01      123.68      4.65 o 
  -5   3   3       49.43       52.32      2.32 o 
  -4   3   3       42.02       37.02      2.45 o 
  -3   3   3     1317.37     1279.26     17.43 o 
  -2   3   3     2084.01     2148.46     28.91 o 
  -1   3   3     2883.32     2816.12     36.71 o 
   0   3   3     3663.74     3863.68     40.63 o 
   1   3   3    12754.72    13494.49    171.31 o 
   2   3   3        8.66        9.86      2.09 o 
   3   3   3     1487.27     1424.54     18.98 o 
   4   3   3       44.34       45.72      4.38 o 
   5   3   3       87.05       78.37      5.05 o 
   6   3   3        3.98       10.88      5.42 o 
   7   3   3       31.98       40.22      6.98 o 
   8   3   3        0.39        1.08      7.98 o 
   9   3   3        7.39       -8.87      8.87 o 
 -10   4   3        0.71      -10.63     11.70 o 
  -9   4   3       31.20       26.64      7.50 o 
  -8   4   3       15.88        7.98      6.97 o 
  -7   4   3        0.19       -4.99      4.99 o 
  -6   4   3       40.36       39.79      4.26 o 
  -5   4   3       23.70       22.48      2.44 o 
  -4   4   3        4.34        2.94      1.39 o 
  -3   4   3     1674.32     1573.22     21.33 o 
  -2   4   3     1880.38     2084.75     27.51 o 
  -1   4   3     5629.99     5687.52     59.44 o 
   0   4   3      392.40      393.04      5.69 o 
   1   4   3       71.46       73.84      4.49 o 
   2   4   3     1727.42     1519.03     19.02 o 
   3   4   3     2637.28     2918.09     29.72 o 
   4   4   3      742.92      741.32     12.96 o 
   5   4   3      687.01      705.35     12.44 o 
   6   4   3       56.87       73.74      6.59 o 
   7   4   3       10.60        5.15      5.81 o 
   8   4   3      145.09      159.13     18.09 o 
   9   4   3       34.91       29.40     13.58 o 
 -10   5   3        2.25       13.25      8.14 o 
  -9   5   3       12.86        9.16      7.24 o 
  -8   5   3        0.01        0.75      5.91 o 
  -7   5   3        3.04       -2.74      4.43 o 
  -6   5   3      124.75      120.90      4.96 o 
  -5   5   3      565.16      605.32      8.13 o 
  -4   5   3       47.35       46.80      2.15 o 
  -3   5   3     1047.29     1079.64     18.06 o 
  -2   5   3      194.01      214.07      5.72 o 
  -1   5   3       50.65       69.31      1.64 o 
   0   5   3      363.15      383.58      5.61 o 
   1   5   3     3259.81     3317.06     40.68 o 
   2   5   3     2823.30     2904.38     34.11 o 
   3   5   3       31.91       33.47      2.84 o 
   4   5   3      147.20      125.92      5.66 o 
   5   5   3        4.82       -0.82      3.91 o 
   6   5   3        8.02        6.96      5.54 o 
   7   5   3      134.92      138.44      8.30 o 
   8   5   3       57.23       48.88     10.10 o 
   9   5   3      111.43      112.87     16.68 o 
 -10   6   3       20.95       30.11      8.77 o 
  -9   6   3        2.94       -0.89      6.76 o 
  -8   6   3       81.45       79.89     10.85 o 
  -7   6   3        4.14        2.11      5.21 o 
  -6   6   3      801.17      782.50     19.81 o 
  -5   6   3      495.82      474.27      7.01 o 
  -4   6   3        0.07        1.53      1.62 o 
  -3   6   3      470.60      530.52      6.40 o 
  -2   6   3     1752.42     1796.11     19.37 o 
  -1   6   3      684.86      779.11      7.99 o 
   0   6   3      367.24      419.74      6.46 o 
   1   6   3      159.65      168.38      4.31 o 
   2   6   3      559.70      538.55      7.76 o 
   3   6   3        2.37        1.35      2.37 o 
   4   6   3      373.62      334.74      8.47 o 
   5   6   3      513.23      523.76     12.43 o 
   6   6   3      756.80      728.41     16.93 o 
   7   6   3        0.60       -0.61      5.95 o 
   8   6   3        8.54       17.88      8.45 o 
   9   6   3        0.37       -1.75     11.94 o 
 -10   7   3       13.32       -6.48      7.92 o 
  -9   7   3       58.80       67.60      8.56 o 
  -8   7   3       16.48       25.90      6.76 o 
  -7   7   3      175.89      195.81      7.87 o 
  -6   7   3       83.54       76.44      7.39 o 
  -5   7   3      852.19      875.50     10.96 o 
  -4   7   3       35.07       42.50      3.14 o 
  -3   7   3      328.46      359.18      4.59 o 
  -2   7   3       49.25       57.92      1.75 o 
  -1   7   3     7454.79     7538.29     95.24 o 
   0   7   3     4759.78     4690.03     52.49 o 
   1   7   3       20.26       23.85      2.51 o 
   2   7   3        5.55       10.02      2.41 o 
   3   7   3       60.15       51.65      3.32 o 
   4   7   3      244.44      222.38      7.11 o 
   5   7   3      215.04      207.87      9.92 o 
   6   7   3        1.84       -0.13      5.33 o 
   7   7   3       62.16       65.45      7.24 o 
   8   7   3       58.25       71.53      9.94 o 
   9   7   3       53.66       37.52     14.53 o 
 -10   8   3        2.61       -0.35      8.10 o 
  -9   8   3        4.92       -6.69      6.69 o 
  -8   8   3        8.96       22.24      7.17 o 
  -7   8   3        0.00       -0.97      5.38 o 
  -6   8   3       51.70       44.59      4.86 o 
  -5   8   3       72.52       81.64      3.46 o 
  -4   8   3      159.45      150.09      3.71 o 
  -3   8   3       80.54      111.91      2.64 o 
  -2   8   3     2103.06     2193.31     20.59 o 
  -1   8   3      106.75      131.55      3.39 o 
   0   8   3        0.39        4.45      1.98 o 
   1   8   3      264.74      315.46      8.51 o 
   2   8   3      145.27      169.56      4.35 o 
   3   8   3      322.86      360.33      8.91 o 
   4   8   3     1455.20     1418.39     21.06 o 
   5   8   3       53.84       53.80      6.20 o 
   6   8   3        3.14       -5.08      5.17 o 
   7   8   3      277.81      283.17     10.84 o 
   8   8   3        7.14        9.12      9.19 o 
   9   8   3       25.49       18.76     13.40 o 
 -10   9   3        0.05       -5.75      8.10 o 
  -9   9   3       19.27       23.00      9.67 o 
  -8   9   3       86.14       84.97      8.00 o 
  -7   9   3       11.14        1.86      5.54 o 
  -6   9   3        0.90        1.49      4.22 o 
  -5   9   3       94.45      103.71      3.65 o 
  -4   9   3     3013.01     3105.15     32.38 o 
  -3   9   3      211.78      188.22      4.06 o 
  -2   9   3      258.65      233.98      4.26 o 
  -1   9   3      127.96      114.58      3.07 o 
   0   9   3     1271.05     1248.74     15.70 o 
   1   9   3        4.31        1.22      2.38 o 
   2   9   3      646.62      657.92      9.98 o 
   3   9   3     2286.86     2109.63     24.96 o 
   4   9   3     2003.33     2007.88     27.94 o 
   5   9   3      591.48      543.98     12.95 o 
   6   9   3       45.81       47.96      6.38 o 
   7   9   3      159.41      185.64      9.44 o 
   8   9   3        0.59       -7.95      7.95 o 
   9   9   3        9.40       12.80     13.26 o 
 -10  10   3        0.57        4.97      8.35 o 
  -9  10   3        8.91       -4.05      6.86 o 
  -8  10   3      328.04      335.80     12.81 o 
  -7  10   3       40.07       33.98      6.52 o 
  -6  10   3       81.17       88.30      5.79 o 
  -5  10   3      206.00      227.66      5.34 o 
  -4  10   3      307.20      313.80      5.47 o 
  -3  10   3       16.16       27.12      2.44 o 
  -2  10   3      199.06      211.91      4.91 o 
  -1  10   3     1082.34     1048.75     12.69 o 
   0  10   3     4356.78     4511.51     51.23 o 
   1  10   3      124.90      123.32      4.05 o 
   2  10   3      791.23      647.18      9.71 o 
   3  10   3       23.27       33.46      3.28 o 
   4  10   3      556.22      567.15     13.71 o 
   5  10   3       46.30       34.16      5.98 o 
   6  10   3      552.05      513.68     13.44 o 
   7  10   3      201.15      213.21      9.74 o 
   8  10   3        2.67       -2.79     10.69 o 
   9  10   3        0.13        7.88     13.43 o 
 -10  11   3        8.83       -2.87      8.20 o 
  -9  11   3       12.43        4.89      7.37 o 
  -8  11   3       17.87       23.25      7.11 o 
  -7  11   3       32.53       30.19      5.88 o 
  -6  11   3        9.62        7.29      4.55 o 
  -5  11   3      849.05      879.79     11.06 o 
  -4  11   3       22.33       19.17      2.45 o 
  -3  11   3     1007.65     1044.25     12.84 o 
  -2  11   3      264.91      263.55      5.68 o 
  -1  11   3      284.24      291.28      5.26 o 
   0  11   3      111.17      111.73      3.91 o 
   1  11   3     1145.47     1127.70     15.14 o 
   2  11   3      335.15      361.04      7.45 o 
   3  11   3      837.95      748.26     12.22 o 
   4  11   3      575.98      615.84     12.18 o 
   5  11   3        0.06       -3.97      5.13 o 
   6  11   3        0.23       -0.79      5.45 o 
   7  11   3       35.87       22.94      6.58 o 
   8  11   3       23.88       12.19      8.86 o 
   9  11   3       34.88       22.76     13.87 o 
 -10  12   3        0.07       -5.28      8.29 o 
  -9  12   3        2.97       -4.48      7.17 o 
  -8  12   3       45.20       44.99      7.52 o 
  -7  12   3      235.67      218.70      9.24 o 
  -6  12   3       43.65       43.83      5.20 o 
  -5  12   3      684.47      715.09     10.27 o 
  -4  12   3      714.84      739.63      9.46 o 
  -3  12   3       32.76       46.47      3.31 o 
  -2  12   3      143.60      161.30      4.34 o 
  -1  12   3      444.25      460.78      7.16 o 
   0  12   3       97.15       85.01      3.67 o 
   1  12   3      973.69      962.62     13.57 o 
   2  12   3      232.74      281.04      6.28 o 
   3  12   3      925.13      923.75     13.21 o 
   4  12   3      374.75      336.28      9.99 o 
   5  12   3      339.62      332.70     10.57 o 
   6  12   3        7.94        1.11      5.53 o 
   7  12   3        2.58        4.57      6.05 o 
   8  12   3       13.50       15.58      9.01 o 
   9  12   3       18.34       -2.97     13.49 o 
 -10  13   3        6.38       -4.64      8.47 o 
  -9  13   3       12.36        6.86      7.52 o 
  -8  13   3        4.06        9.76      7.11 o 
  -7  13   3      525.93      532.63     13.94 o 
  -6  13   3       30.56       27.79      5.01 o 
  -5  13   3      182.92      157.37      5.10 o 
  -4  13   3      140.42      161.66      4.69 o 
  -3  13   3      155.99      177.60      5.26 o 
  -2  13   3      209.08      205.07      5.65 o 
  -1  13   3      146.32      152.16      4.75 o 
   0  13   3      506.43      442.87      7.82 o 
   1  13   3     2881.96     2734.33     32.86 o 
   2  13   3      524.56      555.06     10.21 o 
   3  13   3     1333.60     1407.54     18.25 o 
   4  13   3        7.00        1.58      3.85 o 
   5  13   3     1686.78     1634.48     26.78 o 
   6  13   3        7.65       10.59      6.26 o 
   7  13   3       33.98       46.79      7.29 o 
   8  13   3        4.48        8.35     10.31 o 
   9  13   3        1.10       -4.57     12.40 o 
 -10  14   3        0.99        2.04      8.57 o 
  -9  14   3       26.74       29.64      8.33 o 
  -8  14   3       24.97       41.24      7.62 o 
  -7  14   3       15.66       15.42      6.11 o 
  -6  14   3      613.17      601.77     14.24 o 
  -5  14   3       39.60       50.15      4.01 o 
  -4  14   3       11.00        6.15      2.97 o 
  -3  14   3       68.36       67.50      4.14 o 
  -2  14   3     1493.16     1673.37     22.36 o 
  -1  14   3       71.24       56.61      4.46 o 
   0  14   3     1484.36     1489.70     20.60 o 
   1  14   3      573.96      561.21      8.99 o 
   2  14   3     1794.88     1786.09     20.62 o 
   3  14   3       13.06       17.86      3.75 o 
   4  14   3      563.57      554.98     12.95 o 
   5  14   3       41.42       51.21      6.42 o 
   6  14   3       89.46       89.68      7.41 o 
   7  14   3        4.78        3.37      6.15 o 
   8  14   3       14.85       13.12     12.20 o 
   9  14   3        5.65       19.58     14.08 o 
 -10  15   3        4.63        2.57      8.76 o 
  -9  15   3        1.71       -0.12      7.75 o 
  -8  15   3      134.77      115.24      9.66 o 
  -7  15   3       27.75       32.03      6.36 o 
  -6  15   3       79.20       86.21      6.36 o 
  -5  15   3        9.59        4.07      3.53 o 
  -4  15   3        2.05        3.30      3.05 o 
  -3  15   3       10.04       13.00      3.28 o 
  -2  15   3      211.26      216.05      5.92 o 
  -1  15   3       24.26       28.11      3.42 o 
   0  15   3      302.03      378.68      7.48 o 
   1  15   3       64.54       78.74      3.87 o 
   2  15   3        0.02       -0.78      2.93 o 
   3  15   3      391.16      402.42      8.49 o 
   4  15   3       30.83       48.50      6.05 o 
   5  15   3        1.74       -2.15      5.79 o 
   6  15   3       64.98       63.11      7.09 o 
   7  15   3       21.55       22.26      6.75 o 
   8  15   3        2.79       11.41     12.45 o 
   9  15   3        3.21        1.08     13.59 o 
 -10  16   3        0.60       -7.22      8.40 o 
  -9  16   3        0.07       -0.28      8.07 o 
  -8  16   3       11.64        4.14      7.20 o 
  -7  16   3       36.42       29.33      7.64 o 
  -6  16   3      197.80      171.67      7.63 o 
  -5  16   3        3.62        0.23      3.74 o 
  -4  16   3      477.32      442.74      8.68 o 
  -3  16   3       41.91       30.68      3.80 o 
  -2  16   3      356.33      354.82      7.78 o 
  -1  16   3       91.44       91.30      4.53 o 
   0  16   3      580.78      512.94      9.24 o 
   1  16   3      333.56      326.16      7.46 o 
   2  16   3      693.80      705.76     10.12 o 
   3  16   3        5.95        6.84      3.83 o 
   4  16   3      455.03      438.47     11.83 o 
   5  16   3      188.34      176.03      9.72 o 
   6  16   3       81.34       92.69      7.82 o 
   7  16   3        7.69        2.92      7.30 o 
   8  16   3       11.82       30.74     13.84 o 
   9  16   3        4.50      -12.49     13.78 o 
 -10  17   3       12.06        6.72      9.10 o 
  -9  17   3       50.29       62.54      9.83 o 
  -8  17   3       90.18       67.01      8.60 o 
  -7  17   3       21.09       15.20      6.29 o 
  -6  17   3       15.75       25.27      5.42 o 
  -5  17   3      288.94      275.59      7.54 o 
  -4  17   3      262.00      273.25      7.11 o 
  -3  17   3      324.22      279.92      7.37 o 
  -2  17   3      528.10      507.93      9.74 o 
  -1  17   3      385.24      322.15      7.87 o 
   0  17   3      326.10      279.82      6.92 o 
   1  17   3       58.19       60.14      3.74 o 
   2  17   3        0.04       -1.16      3.16 o 
   3  17   3     2682.90     2699.71     30.40 o 
   4  17   3       91.64       77.51      6.75 o 
   5  17   3        6.58        3.23      5.51 o 
   6  17   3       23.29       28.50      6.71 o 
   7  17   3       10.64       10.88      9.53 o 
   8  17   3       67.60       60.48     15.24 o 
   9  17   3        3.09        9.31     13.84 o 
  -9  18   3        3.48       -7.77      7.77 o 
  -8  18   3       41.72       64.57      8.97 o 
  -7  18   3        0.26       -1.68      5.88 o 
  -6  18   3        0.30        1.92      5.12 o 
  -5  18   3      195.93      190.71      7.07 o 
  -4  18   3      136.25      143.66      5.72 o 
  -3  18   3     1338.08     1371.79     20.05 o 
  -2  18   3        9.34       11.05      3.74 o 
  -1  18   3      196.08      213.70      6.53 o 
   0  18   3      192.09      176.66      5.88 o 
   1  18   3      995.09      902.71     13.09 o 
   2  18   3      539.80      538.05      9.31 o 
   3  18   3        7.31       14.07      4.10 o 
   4  18   3        9.37       18.04      5.62 o 
   5  18   3       98.31       86.96      7.27 o 
   6  18   3      178.14      171.21      9.55 o 
   7  18   3        1.88        0.29     11.24 o 
   8  18   3       69.39       86.39     17.12 o 
  -9  19   3       16.05       27.77      9.03 o 
  -8  19   3       27.52       21.61      8.01 o 
  -7  19   3        6.59        4.67      6.09 o 
  -6  19   3       24.40       15.70      5.42 o 
  -5  19   3       64.69       61.88      5.80 o 
  -4  19   3       22.97       21.00      4.31 o 
  -3  19   3       94.50       99.85      5.88 o 
  -2  19   3      403.92      389.59     11.18 o 
  -1  19   3       60.22       52.38      4.52 o 
   0  19   3      614.02      630.12     11.75 o 
   1  19   3       93.17       98.00      4.91 o 
   2  19   3       10.31       12.27      4.18 o 
   3  19   3        7.15       15.91      4.39 o 
   4  19   3        1.64       -4.41      5.25 o 
   5  19   3        6.21       -1.95      5.74 o 
   6  19   3        1.14       -5.97      5.97 o 
   7  19   3       25.33       15.86     12.37 o 
   8  19   3        6.47       19.22     15.00 o 
  -9  20   3       41.67       56.76     10.03 o 
  -8  20   3        2.78       -6.44      7.36 o 
  -7  20   3        0.00       -5.75      5.75 o 
  -6  20   3        1.02       -2.69      5.09 o 
  -5  20   3      380.94      414.76     12.29 o 
  -4  20   3      588.95      623.95     13.39 o 
  -3  20   3      617.07      566.47     12.11 o 
  -2  20   3      356.16      344.68      8.80 o 
  -1  20   3      815.84      723.55     12.97 o 
   0  20   3        5.47       -0.17      4.00 o 
   1  20   3      188.05      209.53      6.48 o 
   2  20   3      236.91      248.98      7.30 o 
   3  20   3      351.38      345.21     11.21 o 
   4  20   3      640.85      601.83     13.34 o 
   5  20   3       51.49       57.46      7.10 o 
   6  20   3        2.12       -2.74      7.47 o 
   7  20   3      253.87      249.14     21.26 o 
   8  20   3        0.02       18.96     16.72 o 
  -9  21   3       24.42       25.02     10.36 o 
  -8  21   3       61.49       74.41     11.31 o 
  -7  21   3        0.61       -3.63      6.88 o 
  -6  21   3       66.54       81.95      6.83 o 
  -5  21   3       69.25       69.16      9.06 o 
  -4  21   3      187.99      198.27      7.40 o 
  -3  21   3       57.37       56.62      5.31 o 
  -2  21   3      207.52      191.85      6.97 o 
  -1  21   3       74.42       94.54      7.38 o 
   0  21   3      756.89      776.10     14.06 o 
   1  21   3       70.56       51.99      4.67 o 
   2  21   3      174.41      183.67      6.91 o 
   3  21   3        1.61       -5.01      5.01 o 
   4  21   3       41.37       42.35      5.94 o 
   5  21   3       25.53       14.31      5.99 o 
   6  21   3       44.94       42.55      8.61 o 
   7  21   3       15.87       15.07     12.48 o 
   8  21   3       29.48       29.99     20.66 o 
  -9  22   3       15.31       19.70      9.28 o 
  -8  22   3        2.91       16.03      8.40 o 
  -7  22   3       33.69       24.40      7.86 o 
  -6  22   3        4.70        2.45      5.53 o 
  -5  22   3       19.84       11.28      5.73 o 
  -4  22   3      426.29      403.82     11.00 o 
  -3  22   3       84.95      105.82      6.24 o 
  -2  22   3      585.29      521.52     11.12 o 
  -1  22   3       35.22       41.55      5.20 o 
   0  22   3      655.45      674.53     17.36 o 
   1  22   3      332.50      302.03      9.06 o 
   2  22   3        0.85       -0.75      4.42 o 
   3  22   3      751.87      689.15     13.40 o 
   4  22   3       93.04       85.09      7.31 o 
   5  22   3       24.17        9.91      6.89 o 
   6  22   3       23.02       36.80      9.15 o 
   7  22   3        0.13        9.87     15.52 o 
   8  22   3      182.73      193.12     29.67 o 
  -9  23   3       18.47       10.69      9.08 o 
  -8  23   3        2.42        4.97      8.48 o 
  -7  23   3       16.93        4.58      7.99 o 
  -6  23   3       17.94        3.36      6.20 o 
  -5  23   3        4.48       -4.13      6.40 o 
  -4  23   3      163.30      161.38      7.68 o 
  -3  23   3      153.50      170.85      7.76 o 
  -2  23   3       53.46       50.03      5.89 o 
  -1  23   3      578.99      494.84     11.13 o 
   0  23   3     1759.32     1588.66     23.84 o 
   1  23   3      963.87      914.93     16.80 o 
   2  23   3       69.87       77.44      6.86 o 
   3  23   3       10.27        1.27      5.40 o 
   4  23   3       23.23       37.75      7.87 o 
   5  23   3       42.06       31.64      7.53 o 
   6  23   3       45.10       70.21      9.98 o 
   7  23   3        5.30        0.79     12.86 o 
   8  23   3       13.99       28.97     22.34 o 
  -9  24   3       12.69       15.97     10.12 o 
  -8  24   3        2.24        3.67     10.93 o 
  -7  24   3       11.51       10.62      7.26 o 
  -6  24   3       25.69       34.61      7.06 o 
  -5  24   3       55.83       62.42      7.08 o 
  -4  24   3       10.90        5.35      5.29 o 
  -3  24   3       70.91       65.13      6.17 o 
  -2  24   3      108.02      109.90      8.13 o 
  -1  24   3     1249.02     1173.00     24.27 o 
   0  24   3       41.18       43.44      6.96 o 
   1  24   3      168.79      172.51      7.68 o 
   2  24   3      193.16      187.46      9.72 o 
   3  24   3        1.41        8.64      5.74 o 
   4  24   3        0.02        4.39      6.76 o 
   5  24   3       66.34       74.79      9.68 o 
   6  24   3        0.75       -3.22      7.80 o 
   7  24   3      120.64      137.64     17.76 o 
   8  24   3        0.10      -13.09     13.09 o 
  -8  25   3       31.04       32.26      9.66 o 
  -7  25   3        0.02       -6.96      6.96 o 
  -6  25   3        2.72        3.94      6.42 o 
  -5  25   3      111.15      116.72      8.44 o 
  -4  25   3      253.23      221.71      9.09 o 
  -3  25   3       95.75       99.97      8.85 o 
  -2  25   3       51.72       64.29      6.37 o 
  -1  25   3        4.22        6.26      5.22 o 
   0  25   3      244.33      229.93      9.18 o 
   1  25   3      224.71      225.67      8.54 o 
   2  25   3      137.16      141.47      9.87 o 
   3  25   3        2.45        0.63      5.78 o 
   4  25   3      240.11      255.56     10.73 o 
   5  25   3       48.66       54.12      9.34 o 
   6  25   3        0.01        4.99      8.72 o 
   7  25   3       47.86       51.02     15.28 o 
  -8  26   3        9.83        5.42      9.11 o 
  -7  26   3       12.84       13.32      7.72 o 
  -6  26   3       38.22       26.35      8.15 o 
  -5  26   3      107.75      114.08      8.51 o 
  -4  26   3       30.51       38.30      8.87 o 
  -3  26   3      465.91      472.60     19.59 o 
  -2  26   3       55.98       52.69      6.26 o 
  -1  26   3      127.42      113.13      6.89 o 
   0  26   3       12.25        7.43      5.64 o 
   1  26   3        4.82        3.63      5.15 o 
   2  26   3      436.70      392.52     16.49 o 
   3  26   3       45.59       35.59      6.67 o 
   4  26   3      112.87      102.77      8.45 o 
   5  26   3       16.50       17.04      8.35 o 
   6  26   3       64.15       63.57     16.33 o 
   7  26   3        8.60        6.40     16.99 o 
  -8  27   3        0.02        2.61      9.18 o 
  -7  27   3       10.13       11.64      7.82 o 
  -6  27   3       39.54       34.67      8.78 o 
  -5  27   3       84.37       86.02      8.17 o 
  -4  27   3      213.87      197.23     11.65 o 
  -3  27   3       21.51       12.84      5.56 o 
  -2  27   3      262.01      266.42     10.37 o 
  -1  27   3      572.00      519.34     12.27 o 
   0  27   3       28.10       34.94      6.20 o 
   1  27   3       30.78       44.40      7.19 o 
   2  27   3      292.31      292.30     24.06 o 
   3  27   3       21.54       23.78      6.60 o 
   4  27   3        0.59       -6.09      6.09 o 
   5  27   3       11.19        6.86      8.66 o 
   6  27   3       14.42       19.32     15.19 o 
   7  27   3       25.13       28.68     14.01 o 
  -8  28   3        0.75       -6.49      9.29 o 
  -7  28   3       29.04       38.43      8.75 o 
  -6  28   3       15.92        8.97      8.15 o 
  -5  28   3       17.54       -2.11      6.41 o 
  -4  28   3      171.40      154.83     15.19 o 
  -3  28   3        8.88        9.81      5.81 o 
  -2  28   3       91.72       83.83      7.04 o 
  -1  28   3        4.68       11.72      5.80 o 
   0  28   3        7.46        6.29      5.73 o 
   1  28   3       47.80       53.84      7.40 o 
   2  28   3      111.20      122.68      9.22 o 
   3  28   3       88.23       87.72      7.94 o 
   4  28   3        0.92       -0.01      6.62 o 
   5  28   3       29.88        8.79      8.88 o 
   6  28   3       41.87       52.38     15.11 o 
   7  28   3       76.11      114.14     45.11 o 
  -8  29   3        7.22        7.89      9.72 o 
  -7  29   3       21.46       36.49      9.02 o 
  -6  29   3       56.14       33.21      9.22 o 
  -5  29   3        1.16       -4.82      6.49 o 
  -4  29   3       23.67       38.58      8.56 o 
  -3  29   3        3.26       10.95      6.00 o 
  -2  29   3      219.46      223.64      9.72 o 
  -1  29   3       25.74       23.47      6.45 o 
   0  29   3      216.18      216.08     10.39 o 
   1  29   3      241.43      256.47     11.61 o 
   2  29   3       89.73      100.50      9.08 o 
   3  29   3       36.25       34.65      7.01 o 
   4  29   3       84.87       82.67      8.63 o 
   5  29   3       47.56       42.40     10.01 o 
   6  29   3        0.47       -9.98     27.33 o 
   7  29   3        6.82        7.04     14.28 o 
  -7  30   3        0.00        1.00      8.22 o 
  -6  30   3       91.33      110.39     11.16 o 
  -5  30   3       42.91       46.17      9.46 o 
  -4  30   3      215.79      246.79     12.97 o 
  -3  30   3      277.79      278.26     10.74 o 
  -2  30   3        0.37       -2.71      5.65 o 
  -1  30   3      277.75      283.65     10.89 o 
   0  30   3      130.58      137.97     10.64 o 
   1  30   3       83.81       71.71      8.30 o 
   2  30   3      270.37      287.63     12.48 o 
   3  30   3        6.15        1.68      6.45 o 
   4  30   3       72.80       79.57      9.40 o 
   5  30   3        0.04        0.77      8.90 o 
   6  30   3        3.29        3.84     14.59 o 
  -7  31   3       29.25       39.74      9.25 o 
  -6  31   3        0.04       -8.33      8.33 o 
  -5  31   3        0.03        2.04      8.26 o 
  -4  31   3      124.40      117.16     14.61 o 
  -3  31   3       11.86       16.05      6.71 o 
  -2  31   3      231.33      231.63      9.64 o 
  -1  31   3      188.35      180.19     10.36 o 
   0  31   3       12.76       21.31      7.89 o 
   1  31   3      414.43      427.76     23.08 o 
   2  31   3        0.14        0.93      7.18 o 
   3  31   3      352.52      353.00     13.75 o 
   4  31   3        0.74       -6.47      7.84 o 
   5  31   3        4.16       11.59      9.37 o 
   6  31   3       14.04        7.31     14.71 o 
  -7  32   3        5.55       -7.47      8.40 o 
  -6  32   3        8.37        8.82      9.37 o 
  -5  32   3       70.93       72.24     12.57 o 
  -4  32   3       18.03       21.13     13.45 o 
  -3  32   3        0.66        0.42      8.64 o 
  -2  32   3       72.65       78.18      7.26 o 
  -1  32   3        4.57        3.15      7.69 o 
   0  32   3        0.27       -7.28      7.28 o 
   1  32   3       63.67       58.38      9.47 o 
   2  32   3        1.01        0.27      7.45 o 
   3  32   3       11.66        9.47      6.95 o 
   4  32   3        1.08        8.10      8.14 o 
   5  32   3       11.86       25.95     10.13 o 
   6  32   3       18.92        8.08     15.30 o 
  -7  33   3       80.33       71.37     10.59 o 
  -6  33   3        7.39       28.67     10.60 o 
  -5  33   3       65.57       74.56     11.01 o 
  -4  33   3       32.49       32.09      9.75 o 
  -3  33   3       12.72       12.61      8.53 o 
  -2  33   3       10.32       17.82      7.43 o 
  -1  33   3       36.79       41.32      8.92 o 
   0  33   3       28.70       19.72      8.39 o 
   1  33   3       76.34       82.54     10.30 o 
   2  33   3       26.34       13.90      7.66 o 
   3  33   3      100.76      117.63     10.94 o 
   4  33   3        6.89       -1.35      8.13 o 
   5  33   3       23.60       26.95     10.47 o 
   6  33   3        5.94      -11.31     14.59 o 
  -6  34   3      119.35      122.21     12.76 o 
  -5  34   3        3.57        1.09      9.24 o 
  -4  34   3        0.49       -5.03      8.79 o 
  -3  34   3       59.90       59.86     10.93 o 
  -2  34   3        2.61        2.85      7.97 o 
  -1  34   3        9.63       10.46      8.20 o 
   0  34   3       70.88       70.16     10.21 o 
   1  34   3        0.03        7.41      8.68 o 
   2  34   3      267.25      282.93     13.54 o 
   3  34   3       16.33       12.21      7.88 o 
   4  34   3       43.45       47.72      9.70 o 
   5  34   3        4.76        5.97     14.45 o 
  -6  35   3        4.16       21.73     15.30 o 
  -5  35   3       34.77       41.28     21.55 o 
  -4  35   3       30.54       48.71     14.17 o 
  -3  35   3       18.41        0.49     23.93 o 
  -2  35   3        0.44        5.81      8.55 o 
  -1  35   3        8.19        8.34      8.47 o 
   0  35   3        7.15       -5.30      9.66 o 
   1  35   3       38.11       22.80      9.27 o 
   2  35   3       77.26       82.40     11.30 o 
   3  35   3       20.64       13.36      8.48 o 
   4  35   3        0.10       -0.94      8.75 o 
   5  35   3        0.17      -11.20     13.83 o 
  -6  36   3        8.14       31.01     14.90 o 
  -5  36   3      104.51      112.82     17.64 o 
  -4  36   3        3.87       -1.97     30.07 o 
  -3  36   3        1.59      -11.68     11.68 o 
  -2  36   3        2.88        5.90     10.20 o 
  -1  36   3       44.40       64.33     10.36 o 
   0  36   3       30.28        8.27      9.14 o 
   1  36   3       56.52       53.10     10.79 o 
   2  36   3       83.68       92.72     13.48 o 
   3  36   3       17.69       12.71      9.30 o 
   4  36   3       22.02        7.25      9.18 o 
  -5  37   3       10.23       11.00     22.79 o 
  -4  37   3       37.34       19.28     19.29 o 
  -3  37   3       10.43       40.18     14.79 o 
  -2  37   3       79.06       72.24     15.56 o 
  -1  37   3        0.26        2.66      9.01 o 
   0  37   3       81.79       96.22     11.53 o 
   1  37   3      443.80      505.38     20.06 o 
   2  37   3        7.44       33.62     10.66 o 
   3  37   3       26.55       24.81      9.33 o 
   4  37   3        0.05       -8.85      8.85 o 
  -5  38   3        0.52       -9.84     14.18 o 
  -4  38   3        6.99       21.09     13.97 o 
  -3  38   3       47.94       27.14     14.60 o 
  -2  38   3       35.93       70.19     15.93 o 
  -1  38   3       10.37        1.19      9.55 o 
   0  38   3       51.98       49.83     10.85 o 
   1  38   3        0.62       -1.43      9.22 o 
   2  38   3       57.57       62.86     19.91 o 
   3  38   3        2.30       19.72     12.14 o 
   4  38   3        0.25        3.56     12.50 o 
  -4  39   3       20.04       21.19     15.08 o 
  -3  39   3        1.59        4.75     23.04 o 
  -2  39   3        0.59      -12.75     12.75 o 
  -1  39   3        1.59        4.15      9.43 o 
   0  39   3        0.31        4.55      9.83 o 
   1  39   3        2.11        4.56     10.05 o 
   2  39   3      144.04      154.93     14.23 o 
   3  39   3        6.31       17.21      9.80 o 
  -3  40   3        1.15       -7.61     14.04 o 
  -2  40   3        1.15       15.58     14.03 o 
  -1  40   3        4.81       12.01     11.75 o 
   0  40   3       14.49        9.85     10.41 o 
   1  40   3       93.71       80.40     12.66 o 
   2  40   3       41.89       52.45     12.09 o 
  -3  41   3        5.03        2.61     15.29 o 
  -2  41   3        7.36       25.88     15.41 o 
  -1  41   3        4.67       16.70     15.28 o 
   0  41   3        8.17       -2.48     15.02 o 
   1  41   3       42.35       43.13     11.52 o 
   2  41   3       68.58       56.83     12.48 o 
  -1  42   3        3.72       12.62     14.93 o 
   0  42   3        0.08       12.57     12.47 o 
 -10   0   4       22.55       14.60     11.24 o 
  -8   0   4       34.04       40.13     10.05 o 
  -6   0   4     1284.47     1215.54     22.14 o 
  -4   0   4      652.02      716.02     16.34 o 
   0   0   4     2465.14     2560.32     47.62 o 
   2   0   4    11191.83    11590.40    162.75 o 
   4   0   4      564.52      556.17     13.06 o 
   6   0   4       59.50       71.91     10.55 o 
   8   0   4        1.36      -14.96     14.96 o 
 -11   1   4        3.33        4.20      8.70 o 
 -10   1   4      120.77      119.07     10.28 o 
  -9   1   4        0.04        0.75      6.25 o 
  -8   1   4      144.01      150.69      8.81 o 
  -7   1   4      443.34      412.09      9.45 o 
  -6   1   4        5.33       -1.47      2.80 o 
  -5   1   4      342.79      358.23      7.09 o 
  -4   1   4      477.91      525.19      8.93 o 
  -3   1   4     1294.70     1601.47     21.96 o 
  -2   1   4      384.41      416.00     21.20 o 
  -1   1   4     1223.55     1159.18     17.46 o 
   0   1   4     1679.97     1889.92     25.34 o 
   1   1   4    13793.62    14483.72    169.94 o 
   2   1   4     3479.75     3672.19     38.17 o 
   3   1   4     1106.37     1064.71     14.29 o 
   4   1   4        0.67       -3.16      3.16 o 
   5   1   4       16.97        5.96      5.32 o 
   6   1   4      395.49      385.75     11.72 o 
   7   1   4        2.74        3.43      6.27 o 
   8   1   4       12.82        3.99     12.33 o 
   9   1   4       35.73       28.32     14.27 o 
 -11   2   4        1.46       -8.36      8.36 o 
 -10   2   4        9.33        7.93      7.61 o 
  -9   2   4        7.38       18.99      7.65 o 
  -8   2   4        4.26       -5.37      5.42 o 
  -7   2   4        4.33       -2.36      3.86 o 
  -6   2   4       10.01        6.18      2.89 o 
  -5   2   4      144.83      163.15      4.00 o 
  -4   2   4     1526.07     1553.13     24.53 o 
  -3   2   4     3250.54     3549.65     50.63 o 
  -2   2   4     1934.31     2102.13     27.58 o 
  -1   2   4     4237.39     4633.37     55.06 o 
   0   2   4     1256.47     1360.29     17.47 o 
   1   2   4     1222.27     1262.80     17.12 o 
   2   2   4      170.48      170.23      4.38 o 
   3   2   4     2658.79     2718.17     29.53 o 
   4   2   4      493.62      533.20      9.10 o 
   5   2   4       61.76       56.04      6.24 o 
   6   2   4       31.75       37.84      6.30 o 
   7   2   4       89.48       87.83      8.12 o 
   8   2   4       11.52      -11.00     11.00 o 
   9   2   4        0.22        4.03     13.42 o 
 -11   3   4        4.39       -8.63      8.63 o 
 -10   3   4        2.66        0.54      7.50 o 
  -9   3   4       15.67       35.58      7.20 o 
  -8   3   4      231.78      248.93     15.02 o 
  -7   3   4       40.25       36.68      4.48 o 
  -6   3   4       22.63       17.05      2.97 o 
  -5   3   4        5.45        2.37      1.86 o 
  -4   3   4     1290.03     1275.55     20.67 o 
  -3   3   4      944.00     1149.04     17.42 o 
  -2   3   4     1712.62     1826.53     24.18 o 
  -1   3   4    11635.12    12804.99    150.25 o 
   0   3   4      358.48      297.57      5.53 o 
   1   3   4      933.44      849.70     12.63 o 
   2   3   4       10.98        5.67      2.94 o 
   3   3   4     4519.54     4756.23     49.31 o 
   4   3   4      128.67      138.15      5.09 o 
   5   3   4      772.14      711.29     23.17 o 
   6   3   4      115.81      108.05      7.48 o 
   7   3   4       10.91        6.90      6.43 o 
   8   3   4       30.18       15.45     14.11 o 
   9   3   4        6.81      -12.97     12.97 o 
 -10   4   4        1.82        6.00     12.90 o 
  -9   4   4       73.16       54.75      7.41 o 
  -8   4   4       41.03       43.58      6.54 o 
  -7   4   4       49.07       61.42      5.36 o 
  -6   4   4        4.57       -2.38      2.81 o 
  -5   4   4     1552.04     1630.92     16.81 o 
  -4   4   4     1114.43     1211.76     19.13 o 
  -3   4   4     3334.37     3455.17     49.38 o 
  -2   4   4     1289.28     1447.89     28.44 o 
  -1   4   4    10368.85    11057.59     92.15 o 
   0   4   4      304.90      347.96      5.72 o 
   1   4   4      198.24      225.35      5.92 o 
   2   4   4     4471.95     4858.18     52.39 o 
   3   4   4       92.86       84.43      4.00 o 
   4   4   4     1039.67     1036.29     14.70 o 
   5   4   4      739.98      736.08     26.58 o 
   6   4   4      100.45      106.77      9.84 o 
   7   4   4      441.47      425.52     13.02 o 
   8   4   4       10.57       11.31     12.36 o 
   9   4   4        7.26       -3.66     15.11 o 
 -10   5   4       27.29       34.24     11.35 o 
  -9   5   4        5.28        2.44      9.48 o 
  -8   5   4      113.20      108.27      7.79 o 
  -7   5   4      545.59      538.69     12.15 o 
  -6   5   4       16.52        9.95      3.27 o 
  -5   5   4      167.27      163.84      3.20 o 
  -4   5   4      422.46      422.65     11.98 o 
  -3   5   4      119.12      107.25      5.35 o 
  -2   5   4      117.33      119.00      4.21 o 
  -1   5   4      118.39       99.21      2.97 o 
   0   5   4      912.47     1012.46     12.92 o 
   1   5   4     1885.05     2287.90     29.12 o 
   2   5   4      702.76      760.92     10.70 o 
   3   5   4      394.48      438.13      7.64 o 
   4   5   4        3.06       -0.44      3.28 o 
   5   5   4      951.99      912.34     17.73 o 
   6   5   4      281.79      275.87     10.50 o 
   7   5   4        0.56       -6.06      6.06 o 
   8   5   4       17.06        6.50     11.58 o 
   9   5   4       39.02       17.92     13.89 o 
 -10   6   4        7.78        3.19      7.85 o 
  -9   6   4       26.19       18.55      7.05 o 
  -8   6   4       69.62       83.12      7.39 o 
  -7   6   4       82.99       68.08      5.55 o 
  -6   6   4      158.09      180.56      5.41 o 
  -5   6   4     2651.37     2816.95     26.69 o 
  -4   6   4     5428.78     5661.24     67.62 o 
  -3   6   4     6239.86     6860.27     81.76 o 
  -2   6   4      973.29     1045.36     13.54 o 
  -1   6   4     1463.55     1515.28     14.07 o 
   0   6   4     2540.19     2504.37     29.32 o 
   1   6   4       40.51       39.35      2.62 o 
   2   6   4     1171.58     1266.72     15.85 o 
   3   6   4      240.92      259.15      5.98 o 
   4   6   4      286.44      302.24      8.38 o 
   5   6   4        6.25       -3.68      5.30 o 
   6   6   4      190.04      226.79     11.13 o 
   7   6   4        1.88       -5.81      5.81 o 
   8   6   4        0.01      -10.53     10.53 o 
   9   6   4        4.05      -12.21     17.12 o 
 -10   7   4       14.42       19.40      9.61 o 
  -9   7   4       27.63       24.60      7.05 o 
  -8   7   4       88.14      101.28      7.74 o 
  -7   7   4       52.17       44.28      4.92 o 
  -6   7   4     1120.39     1115.23     15.51 o 
  -5   7   4      283.27      265.27      4.52 o 
  -4   7   4     8527.46     9232.75     83.47 o 
  -3   7   4        1.75        4.66      1.71 o 
  -2   7   4       14.50       10.53      1.44 o 
  -1   7   4      200.09      161.89      2.95 o 
   0   7   4      488.96      492.55      7.61 o 
   1   7   4     7237.01     7618.99     85.90 o 
   2   7   4        5.22        5.11      2.73 o 
   3   7   4      922.78      902.45     12.78 o 
   4   7   4     1413.66     1294.38     17.41 o 
   5   7   4      634.34      652.94     14.62 o 
   6   7   4        0.23       -3.11      5.47 o 
   7   7   4       35.27       38.43      8.23 o 
   8   7   4       83.96       63.92     22.13 o 
   9   7   4        4.34       11.78     13.24 o 
 -10   8   4        4.12       -6.30      7.51 o 
  -9   8   4        0.16       -1.47      6.51 o 
  -8   8   4       44.74       40.38      6.79 o 
  -7   8   4       51.30       38.46      4.96 o 
  -6   8   4        0.67        1.01      3.65 o 
  -5   8   4      128.98      131.48      3.39 o 
  -4   8   4     1394.84     1550.13     15.30 o 
  -3   8   4      792.82      896.43      9.50 o 
  -2   8   4     2491.41     2685.28     24.89 o 
  -1   8   4      862.86     1012.57     12.03 o 
   0   8   4       81.58      109.84      4.34 o 
   1   8   4      492.61      543.35      9.51 o 
   2   8   4       18.88       13.08      2.90 o 
   3   8   4       92.57       75.03      4.14 o 
   4   8   4      781.46      792.61     12.52 o 
   5   8   4      261.70      252.09      9.35 o 
   6   8   4      347.24      337.00     11.16 o 
   7   8   4       21.88       27.88      7.15 o 
   8   8   4        6.89      -10.96     11.31 o 
   9   8   4       44.10       64.12     15.66 o 
 -10   9   4       30.69       35.69      8.74 o 
  -9   9   4        1.50       -4.01      6.59 o 
  -8   9   4        1.75        7.10      6.13 o 
  -7   9   4       34.04       29.58      6.01 o 
  -6   9   4     2631.70     2593.11     31.91 o 
  -5   9   4      836.94      854.32     10.27 o 
  -4   9   4     4194.92     4356.95     40.40 o 
  -3   9   4     2920.50     2907.72     28.22 o 
  -2   9   4      157.64      145.53      3.01 o 
  -1   9   4     1566.50     1686.62     20.24 o 
   0   9   4      351.23      386.24      6.73 o 
   1   9   4     4630.63     4902.04     59.80 o 
   2   9   4      577.38      687.97     10.29 o 
   3   9   4      124.75      115.52      5.55 o 
   4   9   4       55.15       55.46      4.27 o 
   5   9   4     1036.17     1005.76     19.08 o 
   6   9   4      217.50      215.17      9.48 o 
   7   9   4       89.12       92.09      9.71 o 
   8   9   4       59.28       90.35     15.54 o 
   9   9   4        2.29       -4.25     13.09 o 
 -10  10   4       14.93       -4.49     11.78 o 
  -9  10   4      100.51       88.12      8.98 o 
  -8  10   4       55.58       48.63      7.09 o 
  -7  10   4      446.27      436.04     11.78 o 
  -6  10   4     2147.21     2115.75     31.16 o 
  -5  10   4     6604.90     6921.15     67.47 o 
  -4  10   4       16.29       14.40      2.35 o 
  -3  10   4     6078.02     6138.53     61.04 o 
  -2  10   4      271.89      306.01      4.87 o 
  -1  10   4      270.74      239.74      5.09 o 
   0  10   4      134.92      136.80      3.93 o 
   1  10   4       21.24       28.13      3.33 o 
   2  10   4     1546.87     1652.63     20.13 o 
   3  10   4       14.70        5.99      3.60 o 
   4  10   4       77.45       72.24      4.78 o 
   5  10   4       18.14       13.89      9.82 o 
   6  10   4        8.12       -2.85      5.75 o 
   7  10   4       59.50       74.19      7.75 o 
   8  10   4       17.41       10.83     12.81 o 
   9  10   4        1.78       12.44     13.98 o 
 -10  11   4        0.70       -0.42     10.52 o 
  -9  11   4        0.15       -6.62      6.62 o 
  -8  11   4       25.46       25.40      6.83 o 
  -7  11   4       16.74       23.18      6.50 o 
  -6  11   4      605.75      593.32     12.26 o 
  -5  11   4      169.71      195.74      5.51 o 
  -4  11   4     1241.10     1266.94     14.59 o 
  -3  11   4      722.00      804.73     10.28 o 
  -2  11   4      173.17      143.67      4.81 o 
  -1  11   4       10.12        4.29      2.24 o 
   0  11   4       20.83       15.06      2.56 o 
   1  11   4     1455.44     1688.61     22.95 o 
   2  11   4      139.02      145.67      4.86 o 
   3  11   4     1448.90     1519.70     19.52 o 
   4  11   4      175.50      178.65      6.89 o 
   5  11   4       73.01       64.96      6.51 o 
   6  11   4        0.39       -6.06      6.06 o 
   7  11   4       23.29       15.58      8.11 o 
   8  11   4       29.47       26.98     19.79 o 
   9  11   4        5.18       18.02     13.81 o 
 -10  12   4       23.24       32.45      8.85 o 
  -9  12   4       22.16       28.91      7.58 o 
  -8  12   4       79.30       85.05      8.12 o 
  -7  12   4        2.27       -5.13      5.13 o 
  -6  12   4      135.89      131.17      7.53 o 
  -5  12   4       43.12       53.23      3.30 o 
  -4  12   4      141.09      147.01      5.09 o 
  -3  12   4      143.89      174.86      4.40 o 
  -2  12   4        6.50        4.48      2.83 o 
  -1  12   4     3540.84     3601.98     39.19 o 
   0  12   4     2683.26     3043.73     33.78 o 
   1  12   4      263.16      255.59      6.80 o 
   2  12   4     1019.78      946.08     13.21 o 
   3  12   4        3.33       -3.45      3.45 o 
   4  12   4       71.55       64.06      6.70 o 
   5  12   4      116.66      123.05      7.60 o 
   6  12   4      347.84      374.92     12.20 o 
   7  12   4       59.05       47.31      8.99 o 
   8  12   4      121.92      136.85     17.99 o 
   9  12   4        2.84       34.62     15.47 o 
 -10  13   4        0.79        7.47      8.18 o 
  -9  13   4        2.54       -0.65      7.18 o 
  -8  13   4        1.34        3.93      6.51 o 
  -7  13   4       44.09       38.23      5.99 o 
  -6  13   4     1989.48     1914.84     30.96 o 
  -5  13   4      278.09      237.49      5.64 o 
  -4  13   4      440.15      428.06      7.01 o 
  -3  13   4      576.07      607.58      8.78 o 
  -2  13   4     5157.50     5153.63     67.15 o 
  -1  13   4      231.60      247.15      5.40 o 
   0  13   4      480.16      492.23      8.63 o 
   1  13   4      377.51      414.64      8.11 o 
   2  13   4     1931.89     1786.59     21.90 o 
   3  13   4        0.02       -3.49      3.49 o 
   4  13   4        2.33       -4.48      4.48 o 
   5  13   4       69.34       70.92      6.75 o 
   6  13   4      262.32      258.00     10.43 o 
   7  13   4        5.42        2.59      7.64 o 
   8  13   4       54.17       49.12     14.32 o 
   9  13   4       18.73       31.31     15.25 o 
 -10  14   4       39.96       54.40      9.59 o 
  -9  14   4       12.85       19.63      7.95 o 
  -8  14   4        3.32       -4.18      5.95 o 
  -7  14   4      381.14      367.40     11.67 o 
  -6  14   4       25.46       22.45      4.48 o 
  -5  14   4      162.66      172.01      9.24 o 
  -4  14   4      250.95      258.62      5.93 o 
  -3  14   4     1952.54     1995.03     24.41 o 
  -2  14   4        0.15        0.81      2.86 o 
  -1  14   4     8303.63     8282.80     87.39 o 
   0  14   4     2593.39     2802.64     33.62 o 
   1  14   4      101.01      106.91      4.38 o 
   2  14   4      420.23      433.18      8.37 o 
   3  14   4      271.62      274.08      9.18 o 
   4  14   4       28.62       33.92      6.05 o 
   5  14   4        4.27        7.06      5.68 o 
   6  14   4       80.82       94.47      9.84 o 
   7  14   4       24.69       45.76     10.98 o 
   8  14   4        9.68        5.81     13.09 o 
   9  14   4        0.26        7.74     14.39 o 
 -10  15   4        3.95       -2.79      8.15 o 
  -9  15   4       37.16       34.60      8.30 o 
  -8  15   4       11.16        7.71      6.34 o 
  -7  15   4      110.39      118.50      7.78 o 
  -6  15   4       24.40       25.49      6.44 o 
  -5  15   4       16.82       19.48      4.67 o 
  -4  15   4      185.49      201.76      6.26 o 
  -3  15   4      116.62      103.10      4.65 o 
  -2  15   4      194.40      204.47      5.83 o 
  -1  15   4     1063.41     1056.26     13.86 o 
   0  15   4      520.53      571.68      9.73 o 
   1  15   4      342.72      405.76      7.95 o 
   2  15   4      319.64      327.95      8.05 o 
   3  15   4       14.98       14.76      4.17 o 
   4  15   4      175.58      184.06      8.41 o 
   5  15   4       88.11       91.81      7.36 o 
   6  15   4       15.10       18.87      7.86 o 
   7  15   4      158.64      163.22     12.06 o 
   8  15   4       15.34        0.81     12.62 o 
 -10  16   4        7.07       12.05      9.63 o 
  -9  16   4        0.39        8.84      8.05 o 
  -8  16   4       20.14        7.96      6.88 o 
  -7  16   4       24.38       20.01      6.01 o 
  -6  16   4       84.63       90.62      6.19 o 
  -5  16   4      881.19      864.38     15.96 o 
  -4  16   4       15.61        9.39      3.69 o 
  -3  16   4      112.30      111.44      4.94 o 
  -2  16   4      329.90      304.60      7.23 o 
  -1  16   4       20.82       16.97      3.31 o 
   0  16   4        3.25       10.71      3.29 o 
   1  16   4      130.04      151.09      5.25 o 
   2  16   4      851.57      813.41     11.90 o 
   3  16   4      413.58      376.35      8.78 o 
   4  16   4      953.36      897.77     17.76 o 
   5  16   4        0.65       -3.81      5.62 o 
   6  16   4       68.37       66.80     11.02 o 
   7  16   4       31.37       40.98      9.23 o 
   8  16   4       58.45       59.19     14.96 o 
 -10  17   4        0.16       -8.40      8.40 o 
  -9  17   4      117.29      102.35     11.88 o 
  -8  17   4      227.75      214.49     10.34 o 
  -7  17   4      203.35      212.42      9.54 o 
  -6  17   4      577.25      560.74     13.40 o 
  -5  17   4     2011.02     1955.68     31.57 o 
  -4  17   4     1314.30     1265.20     18.70 o 
  -3  17   4       53.92       55.69      4.78 o 
  -2  17   4        5.59        0.71      3.37 o 
  -1  17   4     1124.72     1106.66     15.64 o 
   0  17   4      107.49      101.93      5.96 o 
   1  17   4      323.60      296.10      7.08 o 
   2  17   4      482.38      487.54      8.64 o 
   3  17   4     1710.84     1675.78     21.93 o 
   4  17   4        3.21       -4.96      5.38 o 
   5  17   4       43.63       31.57      6.97 o 
   6  17   4       39.00       45.02      8.69 o 
   7  17   4       53.39       52.37      9.78 o 
   8  17   4       15.91       14.41     29.43 o 
 -10  18   4        3.74        9.19      9.06 o 
  -9  18   4        0.00       -1.45      8.55 o 
  -8  18   4      114.77      119.24      8.90 o 
  -7  18   4       98.95       92.67      7.66 o 
  -6  18   4      467.14      466.62     25.14 o 
  -5  18   4      321.05      334.24     10.69 o 
  -4  18   4       77.81       68.04      5.02 o 
  -3  18   4      206.69      200.01      7.05 o 
  -2  18   4     2098.09     2100.58     28.25 o 
  -1  18   4      945.35      939.28     13.28 o 
   0  18   4      857.24      834.52     13.26 o 
   1  18   4      170.66      182.29      8.15 o 
   2  18   4     4193.26     4070.71     41.65 o 
   3  18   4       88.05      125.67      5.99 o 
   4  18   4      106.03      104.99      7.38 o 
   5  18   4        3.51       -4.23      7.21 o 
   6  18   4      134.32      142.17     11.13 o 
   7  18   4        1.04        8.14      9.92 o 
   8  18   4       28.02        4.40     12.87 o 
  -9  19   4       27.56       29.05      8.81 o 
  -8  19   4       25.95       28.59      7.20 o 
  -7  19   4        0.77       -2.73      5.86 o 
  -6  19   4       25.62       28.51      6.62 o 
  -5  19   4        0.53        2.94      5.45 o 
  -4  19   4      139.52      112.17      5.85 o 
  -3  19   4      864.37      843.11     15.23 o 
  -2  19   4       12.12       14.97      4.08 o 
  -1  19   4       39.58       58.78      4.57 o 
   0  19   4      694.81      681.53     11.98 o 
   1  19   4      370.41      339.83      8.49 o 
   2  19   4      136.92      165.04      5.65 o 
   3  19   4      690.49      599.46     13.92 o 
   4  19   4      108.41      132.10      9.98 o 
   5  19   4      173.53      189.93     14.68 o 
   6  19   4        2.45        9.77      8.16 o 
   7  19   4       24.59       23.04     13.53 o 
   8  19   4        0.43        5.10     13.55 o 
  -9  20   4        8.59        4.75      8.51 o 
  -8  20   4       12.30       10.30      6.96 o 
  -7  20   4       83.09       74.55      7.09 o 
  -6  20   4       22.71       20.22      6.15 o 
  -5  20   4      266.84      265.38     13.28 o 
  -4  20   4      388.12      397.46     10.41 o 
  -3  20   4      454.76      393.24     10.18 o 
  -2  20   4      695.71      676.95     12.45 o 
  -1  20   4      207.50      201.90      8.99 o 
   0  20   4     2139.25     2033.43     28.37 o 
   1  20   4        0.65        3.89      4.70 o 
   2  20   4     2394.45     2313.01     28.61 o 
   3  20   4       61.16       77.42      7.86 o 
   4  20   4      400.43      372.90     12.97 o 
   5  20   4       19.41       -0.46     10.82 o 
   6  20   4       24.69       44.90      9.10 o 
   7  20   4       23.42       29.84     13.46 o 
   8  20   4       35.31       30.84     15.98 o 
  -9  21   4       38.86       70.42     10.26 o 
  -8  21   4       15.98       25.13      8.39 o 
  -7  21   4      135.64      137.49      8.30 o 
  -6  21   4       74.43       88.26      7.65 o 
  -5  21   4      302.01      278.84     10.34 o 
  -4  21   4      929.47      849.17     16.06 o 
  -3  21   4      807.53      769.72     15.06 o 
  -2  21   4      100.37       94.74      6.42 o 
  -1  21   4      950.27      885.78     14.29 o 
   0  21   4        4.58        6.22      4.53 o 
   1  21   4     2586.13     2504.63     34.46 o 
   2  21   4      118.56      123.07      6.55 o 
   3  21   4      434.32      385.06     12.96 o 
   4  21   4       14.86       10.97      6.51 o 
   5  21   4       28.67       21.65      8.46 o 
   6  21   4       36.06       32.11      9.04 o 
   7  21   4       53.11       55.55     15.47 o 
   8  21   4       36.74       34.81     15.94 o 
  -9  22   4        0.51        4.87      8.78 o 
  -8  22   4        4.44       -3.09      7.82 o 
  -7  22   4        2.05        3.10      5.77 o 
  -6  22   4        0.01        0.93      5.88 o 
  -5  22   4        5.87       12.47      5.79 o 
  -4  22   4       40.42       29.36      5.30 o 
  -3  22   4      524.54      457.58     11.47 o 
  -2  22   4        0.01       -4.76      4.76 o 
  -1  22   4      534.55      537.72     10.95 o 
   0  22   4        8.20        9.06      4.87 o 
   1  22   4       95.95      102.38      6.77 o 
   2  22   4      233.17      240.08      8.23 o 
   3  22   4      111.97      108.69      8.54 o 
   4  22   4       12.42       13.61      6.74 o 
   5  22   4       31.42       31.64      7.65 o 
   6  22   4        5.24       -5.21      8.58 o 
   7  22   4       48.53       39.65     14.57 o 
   8  22   4       13.95       37.46     15.92 o 
  -9  23   4       21.86       12.42     11.11 o 
  -8  23   4        9.54       -6.81      9.66 o 
  -7  23   4      186.86      181.98      9.22 o 
  -6  23   4        1.70       -5.94      5.94 o 
  -5  23   4      370.94      353.19     12.01 o 
  -4  23   4       59.60       74.90      8.20 o 
  -3  23   4      135.42      120.20      8.26 o 
  -2  23   4       53.84       57.78      5.98 o 
  -1  23   4      399.71      376.72     10.25 o 
   0  23   4       54.94       44.20      5.64 o 
   1  23   4     2803.20     2642.54     36.54 o 
   2  23   4      198.25      192.80      8.23 o 
   3  23   4      520.52      504.69     13.55 o 
   4  23   4       21.64       23.63      7.20 o 
   5  23   4      119.08      132.87     10.17 o 
   6  23   4       39.45       42.06      9.65 o 
   7  23   4       29.63       49.91     15.46 o 
  -9  24   4       28.85       26.11      9.87 o 
  -8  24   4        5.19        5.75      8.27 o 
  -7  24   4        1.36        1.64      6.07 o 
  -6  24   4        2.06        7.85      6.23 o 
  -5  24   4        0.15        6.07      5.89 o 
  -4  24   4      138.44      143.15     10.36 o 
  -3  24   4       59.11       38.07      5.67 o 
  -2  24   4      158.84      157.79      7.70 o 
  -1  24   4       16.90       24.25      5.57 o 
   0  24   4      507.52      466.01     14.42 o 
   1  24   4        8.55       15.87      5.30 o 
   2  24   4      419.11      411.01     13.07 o 
   3  24   4       24.07       14.71      6.31 o 
   4  24   4      723.42      684.33     18.29 o 
   5  24   4       34.65       32.87      8.21 o 
   6  24   4        4.88        0.91      8.54 o 
   7  24   4       10.21       22.81     28.24 o 
  -8  25   4       18.89       16.61      9.03 o 
  -7  25   4       13.61       10.73      7.19 o 
  -6  25   4        1.09        8.05      6.37 o 
  -5  25   4        6.96       -6.41      6.41 o 
  -4  25   4        9.42       12.28      6.78 o 
  -3  25   4       30.44       33.44      5.81 o 
  -2  25   4      244.07      242.00      8.98 o 
  -1  25   4       94.44       91.15      6.68 o 
   0  25   4      237.48      221.98      8.36 o 
   1  25   4      119.57      119.38      7.06 o 
   2  25   4      147.65      157.15      8.68 o 
   3  25   4      144.59      138.46      8.91 o 
   4  25   4       40.61       36.10      7.95 o 
   5  25   4       84.20       98.70     10.66 o 
   6  25   4       18.39       28.11     10.89 o 
   7  25   4       17.70       12.26     14.13 o 
  -8  26   4       31.52       43.55      9.73 o 
  -7  26   4       27.57       32.12     12.67 o 
  -6  26   4      138.07      140.93      9.43 o 
  -5  26   4      183.94      203.43     11.51 o 
  -4  26   4      160.96      147.91     16.35 o 
  -3  26   4       67.98       76.36      6.73 o 
  -2  26   4       60.32       63.41      6.35 o 
  -1  26   4      350.31      347.42     10.79 o 
   0  26   4     2140.26     2136.64     31.05 o 
   1  26   4       48.48       59.52      6.41 o 
   2  26   4      600.68      559.14     14.49 o 
   3  26   4       54.84       59.41      8.46 o 
   4  26   4       72.19       67.70      9.53 o 
   5  26   4       12.32        3.55      8.42 o 
   6  26   4       26.08       29.88      9.86 o 
   7  26   4       13.90        4.59     13.99 o 
  -8  27   4        9.77        4.95      8.96 o 
  -7  27   4       75.20       81.02      9.23 o 
  -6  27   4       21.15       12.60      7.00 o 
  -5  27   4       47.92       53.32      8.49 o 
  -4  27   4      289.53      293.18     13.00 o 
  -3  27   4        8.00        4.31      5.62 o 
  -2  27   4       18.21       11.09      5.67 o 
  -1  27   4       26.39       19.18      5.96 o 
   0  27   4        5.79       12.49      5.83 o 
   1  27   4      533.29      554.51     18.62 o 
   2  27   4        0.60        6.88      6.02 o 
   3  27   4      494.70      459.68     15.32 o 
   4  27   4        3.69       -4.53      7.15 o 
   5  27   4        0.35       -3.86      8.50 o 
   6  27   4        8.74       14.51      9.70 o 
   7  27   4       13.35       -0.83     17.34 o 
  -8  28   4        8.71       -2.79      8.96 o 
  -7  28   4        0.51       -5.88      7.40 o 
  -6  28   4        0.00       -1.29      6.62 o 
  -5  28   4       34.93       43.93      9.95 o 
  -4  28   4       12.64        7.19      7.35 o 
  -3  28   4      158.82      138.65      8.22 o 
  -2  28   4       60.28       44.52      6.19 o 
  -1  28   4      296.82      319.90     11.56 o 
   0  28   4        2.81       -1.59      5.58 o 
   1  28   4      219.40      217.98     10.86 o 
   2  28   4      189.03      175.01     14.38 o 
   3  28   4      357.41      340.05     12.52 o 
   4  28   4        4.83        4.37      7.32 o 
   5  28   4       15.77       14.40     13.14 o 
   6  28   4       52.48       55.39     12.88 o 
  -8  29   4        2.12       -7.71      8.95 o 
  -7  29   4       18.40       21.27      8.46 o 
  -6  29   4       30.82       21.28     10.76 o 
  -5  29   4        0.01       -7.31      7.31 o 
  -4  29   4       10.44        5.30      9.35 o 
  -3  29   4      146.62      165.39      9.84 o 
  -2  29   4        3.07       -4.04      5.34 o 
  -1  29   4      228.77      222.05      9.77 o 
   0  29   4      247.65      297.39     11.03 o 
   1  29   4       51.89       46.20      7.80 o 
   2  29   4       95.88       77.65      8.75 o 
   3  29   4       52.49       47.04      8.57 o 
   4  29   4       35.01       24.94      8.26 o 
   5  29   4        0.26        7.57      9.73 o 
   6  29   4        0.06       15.40     14.42 o 
  -7  30   4       21.57       21.22      9.32 o 
  -6  30   4        0.11        6.14      9.21 o 
  -5  30   4      113.47      110.79     10.70 o 
  -4  30   4        5.46        5.60      7.95 o 
  -3  30   4      542.97      518.68     17.40 o 
  -2  30   4        0.47        0.77      5.70 o 
  -1  30   4      273.07      306.15     14.46 o 
   0  30   4      188.25      213.93     12.91 o 
   1  30   4      124.74      109.14      9.15 o 
   2  30   4      193.27      212.44     11.36 o 
   3  30   4       18.16        9.35      7.51 o 
   4  30   4       71.69       68.23      9.52 o 
   5  30   4       17.35       35.01     10.31 o 
   6  30   4        7.13       30.69     15.72 o 
  -7  31   4        1.22       -1.56      8.18 o 
  -6  31   4       78.15       71.75     10.84 o 
  -5  31   4        1.96       -1.68      8.27 o 
  -4  31   4      162.28      136.44     11.23 o 
  -3  31   4        3.55        4.36      7.81 o 
  -2  31   4      150.26      159.68     11.58 o 
  -1  31   4        2.28        8.93      7.55 o 
   0  31   4        6.69        2.04      7.50 o 
   1  31   4        4.61       15.60      7.25 o 
   2  31   4        2.31       -0.88      7.39 o 
   3  31   4        0.82        4.74      6.73 o 
   4  31   4       12.18       13.06      8.97 o 
   5  31   4      115.33      121.73     12.86 o 
   6  31   4       78.09      114.50     19.39 o 
  -7  32   4        5.66        1.31      8.62 o 
  -6  32   4        2.34       -8.71      8.79 o 
  -5  32   4        0.79        0.21      8.29 o 
  -4  32   4       16.40       30.35      8.78 o 
  -3  32   4        0.59        4.48      7.75 o 
  -2  32   4       69.66       91.69      8.60 o 
  -1  32   4       14.53        4.74      6.92 o 
   0  32   4       13.87        4.76      7.99 o 
   1  32   4       45.49       41.68      8.25 o 
   2  32   4       14.21        9.12      7.68 o 
   3  32   4       11.93        2.47      7.03 o 
   4  32   4       18.39       30.83     10.18 o 
   5  32   4       18.86       24.07     10.80 o 
  -7  33   4       10.40       11.22      9.12 o 
  -6  33   4       55.28       80.34     11.69 o 
  -5  33   4       16.96       27.74      9.70 o 
  -4  33   4      208.57      196.55     12.98 o 
  -3  33   4        4.28        1.87      8.42 o 
  -2  33   4      656.74      688.55     17.31 o 
  -1  33   4        2.03       10.94      7.97 o 
   0  33   4      180.12      170.61     11.96 o 
   1  33   4       10.73        8.14      8.52 o 
   2  33   4       10.20        8.84      7.98 o 
   3  33   4        0.81       -2.87      7.00 o 
   4  33   4       67.34       77.73     11.72 o 
   5  33   4        0.01        9.74     10.47 o 
  -6  34   4       35.51       41.60     10.85 o 
  -5  34   4      286.98      286.95     15.61 o 
  -4  34   4        0.56       -3.33      8.63 o 
  -3  34   4      413.41      425.89     15.66 o 
  -2  34   4       20.53       16.41     12.12 o 
  -1  34   4      131.33      127.15     11.57 o 
   0  34   4       15.42        8.57      8.62 o 
   1  34   4       49.81       41.67      9.64 o 
   2  34   4       12.53       11.01      8.30 o 
   3  34   4       80.39       92.04      9.42 o 
   4  34   4       25.55       22.02     12.02 o 
   5  34   4       35.53       46.49     11.69 o 
  -6  35   4        0.03       -1.37      9.77 o 
  -5  35   4        0.03        2.56     10.47 o 
  -4  35   4       44.76       37.08     10.18 o 
  -3  35   4        0.43       14.26     10.07 o 
  -2  35   4       10.62       11.86     20.37 o 
  -1  35   4       64.81       83.87     10.54 o 
   0  35   4       76.63       78.26     10.70 o 
   1  35   4       46.94       29.81      9.81 o 
   2  35   4        0.10       -7.98      7.98 o 
   3  35   4        8.82        3.76      7.93 o 
   4  35   4       25.73       19.61     10.91 o 
  -5  36   4      289.94      325.54     29.64 o 
  -4  36   4       17.06        5.48     17.92 o 
  -3  36   4       90.45      116.81     23.50 o 
  -2  36   4        6.03       12.26     12.52 o 
  -1  36   4        8.53       13.45      9.05 o 
   0  36   4        6.67        3.33      8.97 o 
   1  36   4       15.02       11.68      9.51 o 
   2  36   4        6.62       19.04      9.03 o 
   3  36   4       19.00        0.19      9.76 o 
   4  36   4       22.21       33.86     11.22 o 
  -5  37   4       13.06       22.33     18.22 o 
  -4  37   4      378.04      382.47     27.19 o 
  -3  37   4       42.57       74.44     25.76 o 
  -2  37   4      224.18      251.32     21.54 o 
  -1  37   4       26.47       36.25     11.77 o 
   0  37   4       29.36       23.98     10.03 o 
   1  37   4        8.73       17.56     10.18 o 
   2  37   4       80.24       91.42     10.79 o 
   3  37   4       10.58        4.15      8.80 o 
   4  37   4       34.67       36.13     11.36 o 
  -4  38   4        2.07        4.01     13.32 o 
  -3  38   4      178.33      185.22     20.25 o 
  -2  38   4        0.34      -12.50     12.50 o 
  -1  38   4        0.40        5.78     13.10 o 
   0  38   4       32.60       48.44     10.93 o 
   1  38   4        0.02       10.31     10.08 o 
   2  38   4        5.22        9.27      9.36 o 
   3  38   4        0.02       -0.91      9.55 o 
  -4  39   4       30.36       42.55     15.85 o 
  -3  39   4       11.41        0.31     14.21 o 
  -2  39   4        4.00        7.94     13.64 o 
  -1  39   4        4.63        5.49     14.21 o 
   0  39   4        0.09       -9.26      9.26 o 
   1  39   4        1.72       19.91     10.80 o 
   2  39   4       12.66        9.59     12.02 o 
   3  39   4       31.77       35.45     10.36 o 
  -3  40   4       92.86       84.30     17.51 o 
  -2  40   4       18.51       54.81     15.91 o 
  -1  40   4       40.76       44.36     16.25 o 
   0  40   4       50.85       57.73     13.57 o 
   1  40   4        6.56       15.21     10.93 o 
   2  40   4       48.04       57.02     11.26 o 
  -2  41   4       69.53       60.17     17.52 o 
  -1  41   4        3.79       -5.32     14.35 o 
   0  41   4        6.35       21.93     15.53 o 
   1  41   4        7.83        3.72     10.51 o 
 -11   0   5        1.48        5.66     13.06 o 
  -9   0   5       45.64       51.50     10.32 o 
  -7   0   5     1035.69     1026.83     19.99 o 
  -5   0   5      268.17      252.66      7.21 o 
  -3   0   5     2507.77     2761.89    102.49 o 
  -1   0   5     1521.59     1334.67     37.52 o 
   1   0   5     2211.71     2109.90     36.16 o 
   3   0   5     2670.03     2754.95     42.72 o 
   5   0   5        4.78       -3.29      7.90 o 
   7   0   5      625.76      661.34     29.15 o 
   9   0   5        4.44       14.09     20.72 o 
 -11   1   5        0.91        2.64      8.28 o 
 -10   1   5        0.40       -7.01      7.01 o 
  -9   1   5        0.59       -5.79      5.79 o 
  -8   1   5      106.18      107.62      5.94 o 
  -7   1   5       57.82       68.25      3.95 o 
  -6   1   5      141.19      135.89      3.60 o 
  -5   1   5        5.33        4.55      1.97 o 
  -4   1   5        0.22       -1.86      1.86 o 
  -3   1   5     1499.58     1506.92     42.83 o 
  -2   1   5     2801.75     2941.06     39.17 o 
  -1   1   5       51.56       59.48      2.57 o 
   0   1   5      144.67      118.97      4.04 o 
   1   1   5     1632.69     1658.93     22.03 o 
   2   1   5       52.18       41.65      3.71 o 
   3   1   5      134.32      113.74      4.87 o 
   4   1   5        4.54       -3.04      3.52 o 
   5   1   5      585.33      572.54     15.17 o 
   6   1   5        1.57       -4.63      5.71 o 
   7   1   5      117.79      106.04     10.57 o 
   8   1   5       60.27       51.30     22.84 o 
   9   1   5        0.22       15.06     16.74 o 
 -11   2   5        1.07        3.18      8.09 o 
 -10   2   5        8.40       22.08      8.49 o 
  -9   2   5        7.19       13.71      6.39 o 
  -8   2   5       11.38        3.15      4.75 o 
  -7   2   5        3.68       -3.05      3.05 o 
  -6   2   5       73.60       76.51      3.01 o 
  -5   2   5        0.51        1.05      1.92 o 
  -4   2   5     1253.75     1376.88     19.58 o 
  -3   2   5      760.16      780.03     16.34 o 
  -2   2   5      999.20     1018.70     15.58 o 
  -1   2   5       74.81       89.38      2.72 o 
   0   2   5      358.08      344.65      6.36 o 
   1   2   5     1709.90     1745.20     23.07 o 
   2   2   5      265.32      312.91      6.90 o 
   3   2   5      518.01      471.03      9.25 o 
   4   2   5       88.81       80.41      4.73 o 
   5   2   5      141.21      157.09      8.18 o 
   6   2   5        0.79        0.69      5.89 o 
   7   2   5        0.05       -1.55      7.91 o 
   8   2   5        8.35       21.01     13.60 o 
   9   2   5       17.86       47.13     26.13 o 
 -11   3   5        0.00        8.51      8.42 o 
 -10   3   5       10.63        7.38      7.49 o 
  -9   3   5        0.06       -4.39      6.14 o 
  -8   3   5      151.29      153.02      8.11 o 
  -7   3   5       89.17       78.28      4.08 o 
  -6   3   5        4.78        7.59      2.42 o 
  -5   3   5       10.54       10.48      3.27 o 
  -4   3   5      331.67      331.12      6.39 o 
  -3   3   5       87.74       98.16      2.93 o 
  -2   3   5     1874.84     1925.38     31.16 o 
  -1   3   5        3.41        0.61      1.36 o 
   0   3   5     6572.31     6644.09     78.99 o 
   1   3   5      797.48      775.10     13.00 o 
   2   3   5     2066.43     1957.78     24.58 o 
   3   3   5      874.15      932.54     12.67 o 
   4   3   5      471.65      457.17      8.86 o 
   5   3   5       48.52       51.87      6.49 o 
   6   3   5        0.26       -3.68      5.72 o 
   7   3   5       28.54       21.23      8.52 o 
   8   3   5        0.10       -6.26     12.18 o 
   9   3   5        2.76       17.53     24.56 o 
 -11   4   5        7.89       15.47      8.60 o 
 -10   4   5        6.48        0.66      7.29 o 
  -9   4   5       13.10       18.78      6.56 o 
  -8   4   5        4.65        3.68      5.31 o 
  -7   4   5       82.06       89.17      4.17 o 
  -6   4   5       20.62       16.85      2.65 o 
  -5   4   5      279.00      302.79      7.07 o 
  -4   4   5      327.75      309.30      5.74 o 
  -3   4   5       61.51       78.69      2.87 o 
  -2   4   5     6255.55     6512.54    103.67 o 
  -1   4   5      949.10      882.62      9.01 o 
   0   4   5     1130.96     1101.42     15.03 o 
   1   4   5     1095.23     1102.48     15.83 o 
   2   4   5       70.47       52.98      4.11 o 
   3   4   5     2022.58     2066.16     23.64 o 
   4   4   5        9.26        5.03      3.89 o 
   5   4   5      913.39      888.47     17.83 o 
   6   4   5      383.50      393.97     12.32 o 
   7   4   5       71.75       80.26      9.89 o 
   8   4   5        9.63       -3.79     15.56 o 
   9   4   5       21.20       25.50     14.46 o 
 -10   5   5        0.02       -1.17      7.25 o 
  -9   5   5        4.10        8.69      6.33 o 
  -8   5   5        6.02       -2.76      5.23 o 
  -7   5   5       31.01       42.06      4.48 o 
  -6   5   5      112.96       97.46      3.61 o 
  -5   5   5       31.31       29.66      3.98 o 
  -4   5   5      377.44      434.89      7.73 o 
  -3   5   5       49.32       70.30      3.91 o 
  -2   5   5      485.81      438.53      6.44 o 
  -1   5   5      236.78      249.90      3.58 o 
   0   5   5        6.42       14.63      2.34 o 
   1   5   5     3599.96     3635.24     45.07 o 
   2   5   5        9.18       16.33      3.43 o 
   3   5   5     1119.48     1009.82     13.51 o 
   4   5   5       16.53       19.75      3.96 o 
   5   5   5      180.47      179.37      8.64 o 
   6   5   5      177.27      206.00      9.61 o 
   7   5   5       22.20       23.13      8.46 o 
   8   5   5       21.39       35.96     14.04 o 
   9   5   5        9.48       10.44     26.81 o 
 -10   6   5       53.00       48.98      9.62 o 
  -9   6   5       32.22       30.47      6.91 o 
  -8   6   5       27.48       26.43      5.84 o 
  -7   6   5       97.38      100.70      5.42 o 
  -6   6   5       22.65       13.30      3.14 o 
  -5   6   5       94.91       86.63      8.35 o 
  -4   6   5      385.55      383.47      7.84 o 
  -3   6   5     1246.83     1338.84     21.49 o 
  -2   6   5       45.29       52.36      2.07 o 
  -1   6   5     1989.36     1827.58     17.02 o 
   0   6   5      331.10      451.96      7.37 o 
   1   6   5     5410.05     5762.39     69.73 o 
   2   6   5      172.21      158.31      5.55 o 
   3   6   5      201.43      178.71      5.99 o 
   4   6   5      102.33      117.87      5.28 o 
   5   6   5      366.80      373.58     11.31 o 
   6   6   5        6.74        0.90      7.20 o 
   7   6   5      177.35      188.67     12.25 o 
   8   6   5        9.60      -14.22     14.22 o 
   9   6   5        2.59        4.10     14.46 o 
 -10   7   5       13.47       -4.75      7.48 o 
  -9   7   5       49.56       48.88      7.45 o 
  -8   7   5        1.04       -4.37      5.52 o 
  -7   7   5      131.06      130.47      8.33 o 
  -6   7   5      407.37      414.03      7.64 o 
  -5   7   5      963.46     1000.96     13.40 o 
  -4   7   5      159.91      132.88      5.47 o 
  -3   7   5     1760.04     1765.94     29.41 o 
  -2   7   5      723.02      738.79      7.72 o 
  -1   7   5      305.71      260.61      4.23 o 
   0   7   5       51.03       67.46      3.19 o 
   1   7   5     2684.19     2583.04     34.15 o 
   2   7   5      353.42      363.83      8.92 o 
   3   7   5       54.10       51.61      3.97 o 
   4   7   5      354.57      355.52      8.03 o 
   5   7   5        2.12        2.43      5.64 o 
   6   7   5      166.86      161.71     11.25 o 
   7   7   5      100.94      114.48     10.78 o 
   8   7   5        0.26       -2.87     12.70 o 
   9   7   5       33.85       15.19     19.69 o 
 -10   8   5        1.16       -1.43      7.57 o 
  -9   8   5        0.21        0.14      6.24 o 
  -8   8   5        0.32        0.15      5.51 o 
  -7   8   5        7.51        0.36      4.10 o 
  -6   8   5       48.16       57.91      4.18 o 
  -5   8   5      534.22      526.59      7.27 o 
  -4   8   5       20.66       19.29      3.37 o 
  -3   8   5     2456.10     2602.87     31.54 o 
  -2   8   5     2034.60     2317.85     21.04 o 
  -1   8   5        8.99       14.96      1.98 o 
   0   8   5        4.59       13.09      2.52 o 
   1   8   5        0.74        0.69      2.51 o 
   2   8   5       34.32       43.31      4.14 o 
   3   8   5      470.75      482.34      9.10 o 
   4   8   5        5.24        6.39      3.90 o 
   5   8   5      922.74      926.06     20.53 o 
   6   8   5      124.50      129.42     10.51 o 
   7   8   5      261.87      243.82     17.66 o 
   8   8   5        0.22      -11.98     11.98 o 
   9   8   5        3.10       21.58     15.30 o 
 -10   9   5       18.63        0.98      7.43 o 
  -9   9   5       52.30       53.72      7.48 o 
  -8   9   5       38.42       37.61      6.40 o 
  -7   9   5       52.42       61.22      5.57 o 
  -6   9   5      403.52      411.04      8.06 o 
  -5   9   5       56.02       62.40      3.14 o 
  -4   9   5      290.66      299.11      4.28 o 
  -3   9   5      716.78      661.81      7.44 o 
  -2   9   5      400.03      449.13      5.32 o 
  -1   9   5     3777.10     3847.82     43.84 o 
   0   9   5      152.37      157.04      4.50 o 
   1   9   5      557.09      573.49     10.29 o 
   2   9   5      619.23      652.81     11.80 o 
   3   9   5       29.33       26.90      4.05 o 
   4   9   5      363.32      352.69      8.20 o 
   5   9   5      319.47      313.32     14.07 o 
   6   9   5       27.54       20.96      8.06 o 
   7   9   5       27.82       25.21      8.57 o 
   8   9   5       17.22       -1.50     12.12 o 
   9   9   5        7.69       19.44     15.25 o 
 -10  10   5       23.25       18.70      8.27 o 
  -9  10   5       76.49       66.66      8.04 o 
  -8  10   5       43.92       48.99      6.41 o 
  -7  10   5      142.51      131.66      6.30 o 
  -6  10   5       56.25       59.00      4.25 o 
  -5  10   5      113.38      133.78      3.98 o 
  -4  10   5      673.54      660.55      7.65 o 
  -3  10   5      370.43      364.98      7.35 o 
  -2  10   5      914.13      703.38      8.27 o 
  -1  10   5     2638.54     2860.29     33.31 o 
   0  10   5      739.07      684.76     11.08 o 
   1  10   5      407.28      416.05     12.34 o 
   2  10   5        0.13        5.03      3.75 o 
   3  10   5       39.04       54.36      4.47 o 
   4  10   5      106.46      127.13      7.03 o 
   5  10   5       48.53       55.08      7.74 o 
   6  10   5       29.13       33.74      8.39 o 
   7  10   5       67.02       55.15      9.67 o 
   8  10   5        7.87        0.35     12.60 o 
   9  10   5       11.11       28.70     15.68 o 
 -10  11   5       34.27       27.35      8.72 o 
  -9  11   5       36.02       42.18      7.46 o 
  -8  11   5       18.19       18.73      5.93 o 
  -7  11   5        0.72       -2.30      6.09 o 
  -6  11   5        1.19        2.60      3.60 o 
  -5  11   5       28.44       17.11      3.37 o 
  -4  11   5       32.72       35.59      2.49 o 
  -3  11   5      584.80      442.92      6.37 o 
  -2  11   5       16.34       18.88      2.15 o 
  -1  11   5     2432.22     2450.66     27.36 o 
   0  11   5      247.61      220.94      5.71 o 
   1  11   5     1386.95     1475.78     20.80 o 
   2  11   5     1474.71     1414.20     20.79 o 
   3  11   5        4.65        3.18      3.84 o 
   4  11   5       24.24       23.46      4.60 o 
   5  11   5      247.21      245.04     14.01 o 
   6  11   5       18.57        4.50      8.11 o 
   7  11   5       68.47       56.86      9.86 o 
   8  11   5       70.71       70.30     15.80 o 
 -10  12   5       11.14       16.94      7.97 o 
  -9  12   5        4.04        1.25      6.94 o 
  -8  12   5        6.58        3.57      7.48 o 
  -7  12   5       44.72       44.43      5.84 o 
  -6  12   5        5.60        0.70      3.83 o 
  -5  12   5      148.43      133.39      5.22 o 
  -4  12   5      138.16      149.35      4.00 o 
  -3  12   5      580.47      592.81      8.81 o 
  -2  12   5      115.40      137.64      3.51 o 
  -1  12   5      272.14      294.26      5.78 o 
   0  12   5      255.85      318.84      6.83 o 
   1  12   5       75.14       62.15      4.32 o 
   2  12   5        0.48       -2.67      4.31 o 
   3  12   5      301.44      300.71      8.76 o 
   4  12   5      288.78      254.63      9.80 o 
   5  12   5      556.25      507.76     16.80 o 
   6  12   5      113.81      116.70     15.09 o 
   7  12   5       76.23      106.36     11.07 o 
   8  12   5       14.02       -6.67     12.87 o 
 -10  13   5        1.24       -9.79      9.79 o 
  -9  13   5        3.58        8.65      7.07 o 
  -8  13   5       22.52       19.60      6.81 o 
  -7  13   5       39.32       41.90      5.77 o 
  -6  13   5       86.21       75.63      4.95 o 
  -5  13   5      117.18      120.83      5.83 o 
  -4  13   5       17.06       12.52      2.89 o 
  -3  13   5     1629.47     1741.02     21.31 o 
  -2  13   5       54.11       45.98      2.92 o 
  -1  13   5     1619.08     1584.58     18.93 o 
   0  13   5      180.40      216.06      5.78 o 
   1  13   5      363.88      328.43      8.63 o 
   2  13   5        7.20       13.50      4.26 o 
   3  13   5      409.43      385.24      8.80 o 
   4  13   5      217.63      218.60     10.88 o 
   5  13   5      162.59      182.34     11.07 o 
   6  13   5       20.24        9.24      7.75 o 
   7  13   5       27.76       28.81      9.28 o 
   8  13   5        7.86        8.54     14.07 o 
 -10  14   5        3.96        5.60      8.13 o 
  -9  14   5       20.48       29.07      7.85 o 
  -8  14   5       37.51       32.97      6.49 o 
  -7  14   5       22.74       22.98      5.76 o 
  -6  14   5        9.13        5.29      4.33 o 
  -5  14   5       63.66       51.27      5.20 o 
  -4  14   5      296.41      284.73      6.26 o 
  -3  14   5      163.98      152.50      4.72 o 
  -2  14   5      993.79      871.09     13.19 o 
  -1  14   5      152.83      120.68      3.98 o 
   0  14   5      198.30      189.63      5.31 o 
   1  14   5        0.99        1.81      3.28 o 
   2  14   5      217.52      215.00      7.36 o 
   3  14   5      285.48      297.21      7.82 o 
   4  14   5        7.04       -4.33      6.43 o 
   5  14   5       28.26       18.12      7.53 o 
   6  14   5       98.59       91.71      9.96 o 
   7  14   5        0.31        2.03      8.50 o 
   8  14   5       29.54       21.11     20.23 o 
 -10  15   5        7.15        8.10      8.27 o 
  -9  15   5        9.88        3.13      7.91 o 
  -8  15   5       77.35       67.72      7.29 o 
  -7  15   5      379.83      394.19     11.94 o 
  -6  15   5       91.75       88.26      5.72 o 
  -5  15   5        6.03       11.88      4.88 o 
  -4  15   5       81.89       85.54      4.96 o 
  -3  15   5        6.73        6.05      3.17 o 
  -2  15   5       97.41       95.25      4.69 o 
  -1  15   5     1115.22     1081.21     13.51 o 
   0  15   5     1680.56     1682.66     20.67 o 
   1  15   5      566.22      577.14     10.56 o 
   2  15   5      107.19      120.88      6.09 o 
   3  15   5      132.69      126.92      6.24 o 
   4  15   5       13.20       15.71     10.52 o 
   5  15   5      118.76      114.14     13.27 o 
   6  15   5       30.77       56.96     10.55 o 
   7  15   5       49.22       47.49      9.98 o 
   8  15   5       19.39        1.28     13.34 o 
 -10  16   5        1.20        2.30      8.34 o 
  -9  16   5        0.01       -1.94      7.30 o 
  -8  16   5       41.91       36.11      6.98 o 
  -7  16   5       53.71       50.90      6.62 o 
  -6  16   5       13.65       15.61      5.33 o 
  -5  16   5        6.52        0.56      5.00 o 
  -4  16   5       31.46       19.85      3.87 o 
  -3  16   5      708.35      669.88     12.26 o 
  -2  16   5      421.71      382.77      8.25 o 
  -1  16   5       69.93       58.99      3.68 o 
   0  16   5       76.85       76.67      4.24 o 
   1  16   5       58.43       37.98      4.29 o 
   2  16   5     1062.45      986.06     17.95 o 
   3  16   5      602.86      577.04     12.56 o 
   4  16   5      401.77      363.39     15.02 o 
   5  16   5       33.11       40.63      8.28 o 
   6  16   5      143.16      133.33     11.19 o 
   7  16   5      228.81      219.76     14.07 o 
   8  16   5       34.29       42.51     15.67 o 
 -10  17   5        4.67       15.08      8.61 o 
  -9  17   5        2.92       14.05      8.46 o 
  -8  17   5       78.77       80.29      7.74 o 
  -7  17   5        6.37       12.13      5.37 o 
  -6  17   5        0.20        8.01      5.27 o 
  -5  17   5       68.50       76.38      5.78 o 
  -4  17   5      144.98      133.45      5.56 o 
  -3  17   5       67.57       62.23      4.91 o 
  -2  17   5        3.48       18.84      3.85 o 
  -1  17   5     1044.19     1014.74     13.28 o 
   0  17   5       75.71       84.44      4.79 o 
   1  17   5      825.52      773.20     12.26 o 
   2  17   5      173.77      157.74      7.81 o 
   3  17   5       55.48       42.23      5.63 o 
   4  17   5        2.27       -4.15      6.59 o 
   5  17   5       23.05       24.95      9.43 o 
   6  17   5        5.68       12.33      8.30 o 
   7  17   5        0.01       -8.45      8.45 o 
   8  17   5       26.16       40.25     15.49 o 
 -10  18   5       22.76       13.89      8.55 o 
  -9  18   5       64.07       50.41     13.67 o 
  -8  18   5        0.02       -5.55      6.18 o 
  -7  18   5        5.69        4.68      5.32 o 
  -6  18   5       27.02       38.00      6.04 o 
  -5  18   5      153.22      160.16      7.07 o 
  -4  18   5      151.31      164.17      7.51 o 
  -3  18   5      198.95      210.12      7.26 o 
  -2  18   5       13.63       13.30      3.92 o 
  -1  18   5       14.33       15.60      3.35 o 
   0  18   5      672.70      631.05     11.29 o 
   1  18   5      117.52      121.06      5.56 o 
   2  18   5      363.05      363.62      9.31 o 
   3  18   5        1.29       -4.52      4.76 o 
   4  18   5        0.12       -3.60      6.72 o 
   5  18   5       82.91       79.64      9.40 o 
   6  18   5        0.80       -1.67      9.40 o 
   7  18   5        1.79       -6.00      9.65 o 
   8  18   5        8.08       -6.15     13.85 o 
  -9  19   5        0.97       -7.71      7.71 o 
  -8  19   5        0.56       -1.91      6.22 o 
  -7  19   5       19.93       13.03      5.63 o 
  -6  19   5      137.68      144.48      8.20 o 
  -5  19   5      232.02      217.03      8.97 o 
  -4  19   5        9.01        9.74      6.39 o 
  -3  19   5      197.26      191.58      7.31 o 
  -2  19   5      635.61      596.49     11.47 o 
  -1  19   5       85.32      104.18      5.05 o 
   0  19   5      191.29      186.50      6.56 o 
   1  19   5      296.54      290.39      7.74 o 
   2  19   5      431.21      410.45      9.94 o 
   3  19   5       31.53       36.38      6.70 o 
   4  19   5       54.79       69.41      9.01 o 
   5  19   5      109.59      119.01     10.78 o 
   6  19   5      297.90      320.05     15.59 o 
   7  19   5        8.51       17.01     11.21 o 
   8  19   5        8.06       -0.13     14.53 o 
  -9  20   5        3.65       13.76      8.33 o 
  -8  20   5        0.20        0.02      6.78 o 
  -7  20   5       37.65       36.08      6.21 o 
  -6  20   5       80.20       88.99      7.31 o 
  -5  20   5      471.32      486.08     13.11 o 
  -4  20   5       17.82       17.90      6.23 o 
  -3  20   5        0.58       -0.82      4.62 o 
  -2  20   5      396.46      353.91      8.98 o 
  -1  20   5      869.02      799.06     12.56 o 
   0  20   5      137.91      148.41      6.18 o 
   1  20   5     1941.20     1833.55     23.64 o 
   2  20   5        1.80       -0.27      4.51 o 
   3  20   5       20.87        9.72      6.16 o 
   4  20   5        1.36        7.51      7.18 o 
   5  20   5      340.10      329.40     16.90 o 
   6  20   5        8.33        8.11      8.53 o 
   7  20   5       66.83       64.40     15.84 o 
   8  20   5        8.48       16.31     15.79 o 
  -9  21   5        1.23        0.02      8.14 o 
  -8  21   5       39.22       54.31      8.02 o 
  -7  21   5        4.16        0.69      5.60 o 
  -6  21   5       64.63       64.61      8.10 o 
  -5  21   5        7.48       10.20      5.67 o 
  -4  21   5       20.92       25.14      6.47 o 
  -3  21   5       16.92       11.31      4.92 o 
  -2  21   5      322.38      346.91      9.95 o 
  -1  21   5       12.18       11.40      4.24 o 
   0  21   5       72.25       70.06      5.94 o 
   1  21   5      859.13      856.52     14.01 o 
   2  21   5        4.10       -4.39      4.39 o 
   3  21   5       67.94       49.72      7.17 o 
   4  21   5      311.84      320.10     12.83 o 
   5  21   5       12.62       23.77      8.55 o 
   6  21   5      109.50      130.97     16.61 o 
   7  21   5       34.39       26.39     15.12 o 
  -9  22   5       16.30        4.18      8.69 o 
  -8  22   5        1.74        3.84      7.05 o 
  -7  22   5        0.29       -2.85      5.58 o 
  -6  22   5       19.38       25.62      6.51 o 
  -5  22   5       56.96       42.23      7.27 o 
  -4  22   5        0.39       -4.35      7.33 o 
  -3  22   5       30.00       37.34      5.55 o 
  -2  22   5      108.78      104.00      6.64 o 
  -1  22   5      194.32      201.86     11.22 o 
   0  22   5      172.65      151.62      7.25 o 
   1  22   5      685.61      668.49     12.14 o 
   2  22   5      216.55      223.95      7.53 o 
   3  22   5       88.10       80.19     11.16 o 
   4  22   5      273.38      239.69     11.64 o 
   5  22   5       10.00       16.61      7.42 o 
   6  22   5       11.52       10.93      8.94 o 
   7  22   5       25.41       25.81     15.34 o 
  -9  23   5        5.20       17.13      8.99 o 
  -8  23   5       41.97       45.36      9.12 o 
  -7  23   5        5.69        3.29      5.89 o 
  -6  23   5       58.74       68.81      7.62 o 
  -5  23   5        0.24        8.24      6.68 o 
  -4  23   5      187.52      186.87     12.57 o 
  -3  23   5      276.48      272.69      9.11 o 
  -2  23   5       20.47       24.91      5.42 o 
  -1  23   5       74.45       59.36      6.26 o 
   0  23   5      315.90      358.03     10.23 o 
   1  23   5       11.58       15.35      5.01 o 
   2  23   5     1245.42     1202.34     19.23 o 
   3  23   5      108.99      120.61      9.26 o 
   4  23   5      239.28      272.46     12.42 o 
   5  23   5        0.36       -7.03      8.86 o 
   6  23   5       32.15       37.29     12.27 o 
   7  23   5       51.18       52.70     16.75 o 
  -9  24   5        0.10       -6.32      9.04 o 
  -8  24   5        1.60        8.91      8.24 o 
  -7  24   5      189.64      190.72      9.46 o 
  -6  24   5       61.04       51.23      7.40 o 
  -5  24   5       53.06       62.27     10.91 o 
  -4  24   5       65.64       82.51      8.21 o 
  -3  24   5      107.66      115.45      6.90 o 
  -2  24   5       97.42       99.34      9.32 o 
  -1  24   5       51.65       63.65      6.48 o 
   0  24   5      614.42      601.26     13.23 o 
   1  24   5      122.48      115.50      6.62 o 
   2  24   5        0.53        4.69      5.76 o 
   3  24   5      400.06      373.06     13.55 o 
   4  24   5       52.15       62.65      8.41 o 
   5  24   5       31.32       30.00      8.20 o 
   6  24   5        6.46        8.02      9.36 o 
   7  24   5       92.79       91.65     17.80 o 
  -8  25   5        2.70        4.90      9.91 o 
  -7  25   5        8.27       12.59      6.51 o 
  -6  25   5        0.22       -3.76      6.20 o 
  -5  25   5        3.56        4.14      6.95 o 
  -4  25   5        5.64        2.78      6.63 o 
  -3  25   5        2.35       -0.09      5.63 o 
  -2  25   5      152.58      161.83      7.88 o 
  -1  25   5        7.64        9.52      5.51 o 
   0  25   5      211.17      203.15      9.34 o 
   1  25   5      180.95      175.59      7.55 o 
   2  25   5        1.41       -4.14      5.64 o 
   3  25   5      232.34      200.71     10.91 o 
   4  25   5       20.56       20.60      7.63 o 
   5  25   5       89.46       89.19     11.18 o 
   6  25   5       73.91       63.59     16.29 o 
   7  25   5       17.07       24.16     17.45 o 
  -8  26   5       51.45       46.25      9.74 o 
  -7  26   5      155.79      185.25      9.88 o 
  -6  26   5        1.29       -1.96      6.50 o 
  -5  26   5       27.24       16.55      7.47 o 
  -4  26   5       31.14       22.05      7.42 o 
  -3  26   5        0.61       -2.31      6.72 o 
  -2  26   5      474.76      476.83     11.68 o 
  -1  26   5     1226.37     1206.93     21.75 o 
   0  26   5      230.37      223.66      8.78 o 
   1  26   5        9.41        6.83      4.99 o 
   2  26   5       19.96       23.53      6.63 o 
   3  26   5      158.14      176.95     12.67 o 
   4  26   5       20.70       18.70      7.75 o 
   5  26   5        4.36        8.56      8.75 o 
   6  26   5        7.71        8.25      9.83 o 
   7  26   5        0.65       32.57     15.44 o 
  -8  27   5       21.11       19.42      9.13 o 
  -7  27   5       28.42       37.09      8.06 o 
  -6  27   5      161.50      177.47     12.42 o 
  -5  27   5       39.65       26.95      7.95 o 
  -4  27   5        1.36       -4.57      7.21 o 
  -3  27   5      511.26      454.85     15.58 o 
  -2  27   5      308.69      288.68      9.45 o 
  -1  27   5      194.11      212.06      9.15 o 
   0  27   5      108.83      106.09      7.18 o 
   1  27   5       32.56       36.20      5.75 o 
   2  27   5       30.60       32.69      6.73 o 
   3  27   5       34.03       36.55      7.99 o 
   4  27   5       29.24       27.76      8.26 o 
   5  27   5        8.84        9.91      9.18 o 
   6  27   5       25.22       31.88     10.67 o 
  -8  28   5        1.63       -3.15      8.86 o 
  -7  28   5        1.39       -2.95      7.31 o 
  -6  28   5        6.79        4.80      7.14 o 
  -5  28   5       39.01       35.93      9.29 o 
  -4  28   5      217.64      193.00     11.64 o 
  -3  28   5        1.01       -0.43      7.11 o 
  -2  28   5      155.55      157.17      8.05 o 
  -1  28   5       53.98       50.21      6.76 o 
   0  28   5        0.05        9.92      6.61 o 
   1  28   5        0.35        5.99      6.71 o 
   2  28   5        4.21       -5.90      5.90 o 
   3  28   5       25.53       21.59      7.76 o 
   4  28   5       17.23       20.35      9.13 o 
   5  28   5      113.52      117.41     13.63 o 
   6  28   5      125.30      134.09     13.61 o 
  -8  29   5        4.68       10.20      9.30 o 
  -7  29   5       11.40       19.54      7.90 o 
  -6  29   5       26.36       12.81      7.45 o 
  -5  29   5       17.70        0.86      7.77 o 
  -4  29   5        1.88        1.91      7.70 o 
  -3  29   5        0.26        2.76      7.29 o 
  -2  29   5       13.15        7.76      5.55 o 
  -1  29   5       74.71       65.28      7.12 o 
   0  29   5      374.55      371.88     12.10 o 
   1  29   5      114.28      117.34      9.23 o 
   2  29   5       90.14      121.88      8.90 o 
   3  29   5       35.74       28.21      7.95 o 
   4  29   5       23.07       25.44      9.76 o 
   5  29   5       10.59       30.23     10.42 o 
   6  29   5       32.16       30.11     12.90 o 
  -7  30   5       16.28        6.41     14.39 o 
  -6  30   5       42.16       44.19     11.64 o 
  -5  30   5       41.23       40.25      8.80 o 
  -4  30   5       10.55        8.31      8.05 o 
  -3  30   5        2.48       -6.95      7.57 o 
  -2  30   5      212.90      187.91      9.80 o 
  -1  30   5      331.57      322.24     11.52 o 
   0  30   5      409.87      417.32     14.65 o 
   1  30   5       58.46       49.62      8.02 o 
   2  30   5        3.12       -6.18      6.18 o 
   3  30   5        9.55       12.13      7.77 o 
   4  30   5        4.14        9.81      8.46 o 
   5  30   5       28.49       46.98     11.09 o 
   6  30   5       80.68       91.33     22.32 o 
  -7  31   5       20.34       20.07      9.88 o 
  -6  31   5        8.75       -4.18      8.90 o 
  -5  31   5        0.15       -6.89      8.00 o 
  -4  31   5       21.13       29.57      8.65 o 
  -3  31   5      288.36      275.05     13.80 o 
  -2  31   5        4.64        5.91      7.42 o 
  -1  31   5      623.05      605.03     15.51 o 
   0  31   5        4.01        9.71      7.66 o 
   1  31   5      168.96      175.86     10.97 o 
   2  31   5        3.45       -1.84      6.43 o 
   3  31   5        2.50        5.91      8.64 o 
   4  31   5       48.46       55.46      9.86 o 
   5  31   5      100.18      125.97     13.52 o 
  -7  32   5        5.62       -9.23      9.40 o 
  -6  32   5        1.07       -0.80      8.87 o 
  -5  32   5        1.58       -2.04      8.38 o 
  -4  32   5        8.09       16.42      8.60 o 
  -3  32   5       53.91       59.99      9.01 o 
  -2  32   5      167.20      175.65     12.16 o 
  -1  32   5      102.13      107.70      8.66 o 
   0  32   5        0.03        2.52      7.84 o 
   1  32   5      174.66      178.64     11.16 o 
   2  32   5       20.51       38.66      7.67 o 
   3  32   5        1.16       10.03      9.72 o 
   4  32   5       49.11       57.86     12.39 o 
   5  32   5       64.41       48.98     13.35 o 
  -6  33   5       23.77       31.54     10.14 o 
  -5  33   5       35.94       41.38      9.89 o 
  -4  33   5       33.22       40.73      9.52 o 
  -3  33   5       94.78       84.27      9.63 o 
  -2  33   5       93.48      112.82     11.05 o 
  -1  33   5      193.89      223.84     13.37 o 
   0  33   5       93.45      110.13     10.85 o 
   1  33   5       43.24       38.33      9.00 o 
   2  33   5       37.75       28.31      7.93 o 
   3  33   5       79.80       90.39     12.35 o 
   4  33   5       25.90       20.28     10.34 o 
   5  33   5        8.32       19.39     11.10 o 
  -6  34   5        0.02      -12.32     12.32 o 
  -5  34   5       10.00       20.23      9.81 o 
  -4  34   5       52.26       46.44     12.93 o 
  -3  34   5       30.90       25.72      8.60 o 
  -2  34   5       33.38        5.70      8.84 o 
  -1  34   5      157.40      147.87     13.80 o 
   0  34   5      160.77      181.05     12.83 o 
   1  34   5       13.94       23.58      9.51 o 
   2  34   5       15.47       23.09      8.05 o 
   3  34   5        9.93       18.90      9.13 o 
   4  34   5       42.27       62.87     11.96 o 
  -6  35   5        0.17       -6.31      9.37 o 
  -5  35   5        0.00       18.49      9.88 o 
  -4  35   5        6.25       15.54      9.49 o 
  -3  35   5        3.70       10.78      8.29 o 
  -2  35   5        4.83        1.07     12.00 o 
  -1  35   5       95.92       75.26     27.17 o 
   0  35   5       46.70       43.49      9.82 o 
   1  35   5      100.41      112.10     12.06 o 
   2  35   5        2.02       -5.10      7.57 o 
   3  35   5        4.31        7.92      8.97 o 
   4  35   5        6.93        2.75     10.61 o 
  -5  36   5        2.29       11.28      9.88 o 
  -4  36   5       42.58       41.93     10.77 o 
  -3  36   5       91.92       84.14     12.84 o 
  -2  36   5       21.71       20.71     13.13 o 
  -1  36   5       65.14       54.34     14.61 o 
   0  36   5      129.32      157.62     13.14 o 
   1  36   5       13.70        9.85      9.61 o 
   2  36   5        3.02       -2.56      7.78 o 
   3  36   5        1.62       14.63      9.35 o 
   4  36   5        1.18        3.41     10.09 o 
  -5  37   5       57.71       51.11     12.33 o 
  -4  37   5        0.90       10.47     13.71 o 
  -3  37   5       53.38       44.34     15.03 o 
  -2  37   5        1.69       -8.45     11.91 o 
  -1  37   5      247.34      230.08     21.55 o 
   0  37   5       15.45       27.30     11.65 o 
   1  37   5       79.05       85.51     10.44 o 
   2  37   5        0.84       11.76      8.34 o 
   3  37   5       20.74        7.14     11.09 o 
  -4  38   5        0.06        1.50     13.56 o 
  -3  38   5        1.23      -12.28     12.28 o 
  -2  38   5        0.63        9.05     13.83 o 
  -1  38   5       10.75       30.23     14.94 o 
   0  38   5      111.39      121.43     21.61 o 
   1  38   5        5.44        0.16      8.76 o 
   2  38   5        9.89       -8.55      8.55 o 
   3  38   5        0.18       -3.64     10.38 o 
  -4  39   5        9.59        9.26     14.74 o 
  -3  39   5        4.62       28.45     14.31 o 
  -2  39   5       30.04       11.35     13.82 o 
  -1  39   5        3.83      -12.30     13.19 o 
   0  39   5       13.72        7.74     14.31 o 
   1  39   5        0.09       -0.84     11.47 o 
   2  39   5        2.03       -9.10      9.10 o 
  -3  40   5       28.74        2.15     14.25 o 
  -2  40   5       72.10       79.19     17.66 o 
  -1  40   5       11.74       10.71     23.46 o 
   0  40   5       55.22       52.43     16.99 o 
   1  40   5       35.48        4.65     17.53 o 
  -1  41   5       33.43       13.42     28.70 o 
 -10   0   6        0.20        3.49     10.75 o 
  -8   0   6       35.61       45.43      8.81 o 
  -6   0   6      986.76      944.42     21.83 o 
  -4   0   6       45.16       63.74     12.35 o 
  -2   0   6     4634.89     4347.40    143.94 o 
   0   0   6     1180.01     1233.47     25.67 o 
   2   0   6      805.78      769.14     18.81 o 
   4   0   6       49.66       30.18      6.45 o 
   6   0   6        6.31       -5.18     11.02 o 
   8   0   6       50.68       72.78     22.71 o 
 -11   1   6        0.97       -7.24      7.24 o 
 -10   1   6       65.29       71.36      8.25 o 
  -9   1   6       29.06       23.91      6.21 o 
  -8   1   6        1.85       -3.81      3.81 o 
  -7   1   6      259.63      251.66      5.45 o 
  -6   1   6       90.07       98.39      7.42 o 
  -5   1   6      524.86      520.08      9.08 o 
  -4   1   6      632.99      599.87     23.44 o 
  -3   1   6     1265.23     1255.28     37.47 o 
  -2   1   6      743.81      797.01     24.65 o 
  -1   1   6     2072.92     2205.97     22.61 o 
   0   1   6      520.18      529.96      9.55 o 
   1   1   6      675.71      702.08     12.49 o 
   2   1   6        8.12       12.22      3.42 o 
   3   1   6      130.43      143.86      5.22 o 
   4   1   6      230.49      215.38      6.73 o 
   5   1   6       71.48       73.66     10.26 o 
   6   1   6        4.31       10.80      7.73 o 
   7   1   6        1.32       17.57      8.46 o 
   8   1   6        6.45       -2.30     12.93 o 
 -11   2   6        5.01        0.34     11.27 o 
 -10   2   6        6.19        3.06      6.92 o 
  -9   2   6        0.21       -5.22      6.08 o 
  -8   2   6        0.06       -3.83      3.83 o 
  -7   2   6      194.95      201.63      4.91 o 
  -6   2   6       74.61       68.62      7.46 o 
  -5   2   6      410.13      468.98      8.56 o 
  -4   2   6     2440.90     2545.13     34.54 o 
  -3   2   6       59.86       76.58      2.62 o 
  -2   2   6      106.57      108.61      4.07 o 
  -1   2   6       14.69        8.85      2.23 o 
   0   2   6      466.24      488.29      8.39 o 
   1   2   6      847.14      984.83     14.80 o 
   2   2   6      343.93      377.95      9.47 o 
   3   2   6     1196.53     1185.20     16.36 o 
   4   2   6      606.28      572.65     10.45 o 
   5   2   6      264.22      233.09     16.61 o 
   6   2   6        0.21        0.44      8.09 o 
   7   2   6       30.14       26.23      9.20 o 
   8   2   6        0.61       13.46     13.68 o 
 -11   3   6        2.66       -8.80      8.80 o 
 -10   3   6       10.63       28.20      7.39 o 
  -9   3   6       56.92       60.83      6.91 o 
  -8   3   6      225.89      246.19      7.60 o 
  -7   3   6      178.52      176.25      4.68 o 
  -6   3   6       85.86      101.51      4.74 o 
  -5   3   6      455.05      399.61      7.83 o 
  -4   3   6      610.85      647.38     10.51 o 
  -3   3   6     3012.03     2912.54     39.14 o 
  -2   3   6      141.64      140.94      4.74 o 
  -1   3   6     1970.48     1998.43     19.98 o 
   0   3   6        0.89        2.22      2.79 o 
   1   3   6     2312.56     2389.81     31.02 o 
   2   3   6        0.14       -3.10      3.10 o 
   3   3   6       58.56       54.68      4.26 o 
   4   3   6      833.68      828.85     13.48 o 
   5   3   6      371.20      377.27     16.47 o 
   6   3   6       57.68       57.77      9.08 o 
   7   3   6       87.80       79.77     14.80 o 
   8   3   6        2.88        1.06     13.11 o 
 -10   4   6        0.02       -6.62      6.62 o 
  -9   4   6       21.59       17.35      6.24 o 
  -8   4   6        1.79       -4.27      4.27 o 
  -7   4   6       49.37       60.30      3.43 o 
  -6   4   6      288.66      315.79      7.92 o 
  -5   4   6      334.97      360.69      7.84 o 
  -4   4   6      160.58      133.10      3.95 o 
  -3   4   6     1407.12     1530.75     21.55 o 
  -2   4   6      509.78      447.32     10.03 o 
  -1   4   6       32.93       62.69      2.27 o 
   0   4   6     2847.47     3198.91     39.63 o 
   1   4   6      106.79       93.53      4.59 o 
   2   4   6      386.43      376.97      8.84 o 
   3   4   6     1026.91      956.00     13.33 o 
   4   4   6      698.62      653.37     12.53 o 
   5   4   6      106.08      104.28      9.37 o 
   6   4   6       67.88       84.61      9.71 o 
   7   4   6       18.28       32.07      9.06 o 
   8   4   6       53.77       67.94     24.66 o 
 -10   5   6        0.09       -6.71      6.71 o 
  -9   5   6        4.70        9.87      6.08 o 
  -8   5   6      191.01      181.55      7.28 o 
  -7   5   6       36.79       39.04      3.52 o 
  -6   5   6        3.07        0.65      3.48 o 
  -5   5   6      270.29      291.96      6.65 o 
  -4   5   6      592.94      694.08     11.21 o 
  -3   5   6     1824.93     2161.87     32.50 o 
  -2   5   6     1147.70     1125.56     18.17 o 
  -1   5   6     1736.11     1816.40     18.46 o 
   0   5   6      711.53      807.18     11.49 o 
   1   5   6      677.71      701.37     12.73 o 
   2   5   6      179.62      212.77      8.22 o 
   3   5   6      625.72      612.41     11.16 o 
   4   5   6        6.53        1.52      4.61 o 
   5   5   6       35.05        7.15      8.20 o 
   6   5   6      115.92       96.08      9.82 o 
   7   5   6       67.95       75.02     10.14 o 
   8   5   6       11.23       20.67     14.19 o 
 -10   6   6        0.06       -2.77      7.69 o 
  -9   6   6       16.78        8.40      6.16 o 
  -8   6   6       81.54       72.90      5.53 o 
  -7   6   6      187.30      199.28      5.61 o 
  -6   6   6      104.89      117.97      4.40 o 
  -5   6   6     1641.55     1655.42     25.81 o 
  -4   6   6       40.17       43.03      3.35 o 
  -3   6   6     1587.57     1632.60     44.56 o 
  -2   6   6      893.00     1052.12     13.69 o 
  -1   6   6       11.34        2.59      1.92 o 
   0   6   6     1923.71     2009.46     24.59 o 
   1   6   6     2637.69     2766.30     35.55 o 
   2   6   6       96.70       96.26      5.23 o 
   3   6   6      880.03      809.85     12.03 o 
   4   6   6     1616.12     1511.97     21.91 o 
   5   6   6       50.17       34.80      7.76 o 
   6   6   6      143.11      125.39     10.55 o 
   7   6   6        0.87        0.38      7.96 o 
   8   6   6        4.15        1.03     13.62 o 
 -10   7   6       15.27        8.54      7.33 o 
  -9   7   6       85.88       94.33      7.87 o 
  -8   7   6      274.05      270.11      9.45 o 
  -7   7   6       21.34       19.90      3.51 o 
  -6   7   6     1915.07     1877.96     22.84 o 
  -5   7   6        0.19        0.69      1.44 o 
  -4   7   6      729.09      699.65     11.61 o 
  -3   7   6      531.74      516.35     10.89 o 
  -2   7   6      493.85      525.03      5.56 o 
  -1   7   6     2525.26     2754.60     26.27 o 
   0   7   6     3993.06     3783.14     44.06 o 
   1   7   6     2906.98     3104.49     37.18 o 
   2   7   6      447.70      390.13      9.14 o 
   3   7   6      361.64      373.14      8.43 o 
   4   7   6       66.94       77.14      6.65 o 
   5   7   6      131.79      155.79     10.69 o 
   6   7   6       53.66       50.28      9.45 o 
   7   7   6      100.22       94.45     11.07 o 
   8   7   6        2.20       19.41     14.27 o 
 -10   8   6       13.83        7.29      7.26 o 
  -9   8   6      102.06      114.62      8.44 o 
  -8   8   6       77.99       63.42      6.24 o 
  -7   8   6       43.55       58.57      5.12 o 
  -6   8   6       77.16       88.97      3.90 o 
  -5   8   6       79.08       62.74      6.97 o 
  -4   8   6        2.30        2.13      2.36 o 
  -3   8   6       39.50       61.38      4.00 o 
  -2   8   6      263.08      263.07      3.97 o 
  -1   8   6     3691.92     3978.27     37.31 o 
   0   8   6     3070.06     3152.78     37.28 o 
   1   8   6       82.86       51.76      3.58 o 
   2   8   6     1912.17     1811.17     23.67 o 
   3   8   6      439.38      413.50      9.49 o 
   4   8   6     1453.68     1475.15     23.17 o 
   5   8   6      127.51      116.27     12.17 o 
   6   8   6        3.08       -7.23      7.23 o 
   7   8   6       21.81       39.41      9.46 o 
   8   8   6       26.21       31.35     34.21 o 
 -10   9   6        0.78        2.13      7.31 o 
  -9   9   6        7.95        7.19      6.24 o 
  -8   9   6      160.47      167.47      9.73 o 
  -7   9   6       64.99       68.52      4.98 o 
  -6   9   6     2670.37     2642.95     29.86 o 
  -5   9   6      391.99      391.22      8.56 o 
  -4   9   6        0.59       -0.48      2.22 o 
  -3   9   6      160.93      175.65      3.36 o 
  -2   9   6      244.64      279.60      3.89 o 
  -1   9   6     1010.07     1122.18     12.57 o 
   0   9   6     2175.94     2402.97     29.19 o 
   1   9   6      589.77      512.23      9.74 o 
   2   9   6      305.90      286.91      8.08 o 
   3   9   6      343.03      322.37      9.24 o 
   4   9   6       98.00       99.99     10.01 o 
   5   9   6      105.03       95.75     12.39 o 
   6   9   6      131.29      117.32     12.81 o 
   7   9   6        1.52       -3.52      8.52 o 
   8   9   6       38.97       33.24     14.91 o 
 -10  10   6        8.27       -2.97      7.21 o 
  -9  10   6       38.10       43.54      7.12 o 
  -8  10   6        2.69       -1.77      5.32 o 
  -7  10   6     1008.74      907.78     16.04 o 
  -6  10   6      161.58      161.84      5.31 o 
  -5  10   6      686.46      767.58     11.59 o 
  -4  10   6       70.29       75.94      2.76 o 
  -3  10   6      159.37      184.69      3.56 o 
  -2  10   6       10.62       10.24      2.02 o 
  -1  10   6     1448.17     1559.70     17.59 o 
   0  10   6      212.35      190.33      5.86 o 
   1  10   6      534.53      454.38     10.22 o 
   2  10   6       70.18       72.94      5.20 o 
   3  10   6      751.70      713.92     13.96 o 
   4  10   6      334.60      323.55     22.27 o 
   5  10   6      404.13      404.38     16.65 o 
   6  10   6        6.13       24.93      8.40 o 
   7  10   6        0.00       -7.96      7.96 o 
   8  10   6        0.01       26.35     14.76 o 
 -10  11   6        6.47        2.89      7.26 o 
  -9  11   6        2.54        2.98      6.52 o 
  -8  11   6      836.29      814.27     17.60 o 
  -7  11   6       56.99       41.10      4.96 o 
  -6  11   6      183.03      213.05      5.54 o 
  -5  11   6       99.88      116.26      4.95 o 
  -4  11   6        5.41        2.14      2.27 o 
  -3  11   6      160.30      168.27      3.65 o 
  -2  11   6     1775.88     1950.45     19.99 o 
  -1  11   6        1.71        6.69      2.59 o 
   0  11   6      872.71      940.57     14.52 o 
   1  11   6      230.65      223.31      7.01 o 
   2  11   6       30.31       24.85      4.53 o 
   3  11   6     1887.49     1834.98     29.12 o 
   4  11   6       13.76       22.21      7.22 o 
   5  11   6      169.16      178.27     11.09 o 
   6  11   6        0.06       -7.17      7.17 o 
   7  11   6        6.80        7.29      8.93 o 
   8  11   6        0.30       -3.42     14.28 o 
 -10  12   6        5.48        5.72      8.87 o 
  -9  12   6       26.50       17.72     10.18 o 
  -8  12   6      126.21      128.55      7.89 o 
  -7  12   6      113.27       98.43      5.88 o 
  -6  12   6      156.08      167.17      6.17 o 
  -5  12   6        0.00        0.08      3.57 o 
  -4  12   6       23.64       33.40      3.03 o 
  -3  12   6       37.84       45.79      2.68 o 
  -2  12   6      186.09      187.24      4.19 o 
  -1  12   6      267.76      222.49      5.42 o 
   0  12   6        5.52       -0.98      3.19 o 
   1  12   6      125.04      113.11      5.44 o 
   2  12   6     1153.21     1156.09     18.50 o 
   3  12   6      149.98      155.74      9.09 o 
   4  12   6      338.41      362.35     15.04 o 
   5  12   6      164.39      132.04     10.33 o 
   6  12   6      123.95      142.10     11.47 o 
   7  12   6        5.50        0.37      8.71 o 
   8  12   6        7.21       29.54     18.36 o 
 -10  13   6       46.74       55.42      8.92 o 
  -9  13   6       22.38       16.25      7.02 o 
  -8  13   6      601.37      569.89     14.52 o 
  -7  13   6       18.40       14.83      5.28 o 
  -6  13   6      319.81      332.23     10.73 o 
  -5  13   6      300.18      297.53      8.74 o 
  -4  13   6       71.49       76.35      4.63 o 
  -3  13   6       54.13       54.13      3.17 o 
  -2  13   6      187.22      186.72      4.29 o 
  -1  13   6       22.79       12.24      2.94 o 
   0  13   6      727.87      640.12     10.68 o 
   1  13   6      475.83      435.25      9.74 o 
   2  13   6     2669.34     2542.85     34.53 o 
   3  13   6      147.00      165.07      7.55 o 
   4  13   6      121.94      111.47     11.96 o 
   5  13   6        0.00        6.79      7.34 o 
   6  13   6        3.59        1.45      7.97 o 
   7  13   6        9.80       -4.07      8.78 o 
   8  13   6       29.72        9.97     28.31 o 
 -10  14   6        3.44       11.71      9.55 o 
  -9  14   6       87.61       95.03      8.37 o 
  -8  14   6        2.09        2.05      5.71 o 
  -7  14   6      226.79      230.29      9.04 o 
  -6  14   6        3.53        4.77      4.18 o 
  -5  14   6        0.65       -2.08      3.91 o 
  -4  14   6      584.61      571.03     11.35 o 
  -3  14   6       79.64       85.50      3.56 o 
  -2  14   6      937.03      936.86     11.81 o 
  -1  14   6      138.25      113.62      4.40 o 
   0  14   6      237.86      232.27      6.41 o 
   1  14   6     1492.60     1440.86     21.34 o 
   2  14   6       50.42       38.34      5.22 o 
   3  14   6        1.75       -0.28      4.78 o 
   4  14   6      313.94      324.59     13.62 o 
   5  14   6       24.73       32.48      8.82 o 
   6  14   6       26.41       47.35      9.54 o 
   7  14   6        8.80       12.16      9.34 o 
   8  14   6        1.01       -1.89     14.21 o 
 -10  15   6       21.16       20.92      8.25 o 
  -9  15   6       17.52       15.88      7.06 o 
  -8  15   6       10.54       18.90      6.34 o 
  -7  15   6      165.09      165.54      7.47 o 
  -6  15   6      236.28      231.45      7.90 o 
  -5  15   6       90.29       96.89      6.78 o 
  -4  15   6       36.03       32.14      4.62 o 
  -3  15   6       34.76       43.74      4.46 o 
  -2  15   6      402.86      421.72      8.02 o 
  -1  15   6      912.23      912.19     12.12 o 
   0  15   6        1.93       -0.37      3.71 o 
   1  15   6        7.84        4.01      3.93 o 
   2  15   6        4.07       -4.57      4.57 o 
   3  15   6      364.54      356.44     10.16 o 
   4  15   6        9.32       -1.56      6.82 o 
   5  15   6      291.61      278.43     13.67 o 
   6  15   6        1.57       -6.65      8.01 o 
   7  15   6       19.57       18.45      9.62 o 
   8  15   6        1.45        9.61     15.38 o 
 -10  16   6        2.46       -4.32      7.97 o 
  -9  16   6       92.00       65.84      8.12 o 
  -8  16   6       98.36      103.54     14.25 o 
  -7  16   6      436.44      418.34     11.15 o 
  -6  16   6      188.29      209.91      7.65 o 
  -5  16   6       35.57       33.24      5.34 o 
  -4  16   6      727.57      652.15     15.42 o 
  -3  16   6      834.62      842.96     18.86 o 
  -2  16   6      499.67      411.59     13.65 o 
  -1  16   6      886.40      855.29     11.17 o 
   0  16   6        0.85        0.30      3.68 o 
   1  16   6      539.44      486.01     12.88 o 
   2  16   6      423.02      392.88     12.88 o 
   3  16   6       44.72       45.23      5.73 o 
   4  16   6       21.22       16.40      7.31 o 
   5  16   6       31.82       29.60      9.41 o 
   6  16   6       80.26       68.73     11.10 o 
   7  16   6        7.24       30.38     10.16 o 
   8  16   6        5.30       -0.55     14.81 o 
 -10  17   6       51.19       35.07      9.78 o 
  -9  17   6        3.18       20.70      7.41 o 
  -8  17   6      314.37      333.72     11.93 o 
  -7  17   6       12.16        4.76      5.20 o 
  -6  17   6      406.68      393.72     11.61 o 
  -5  17   6       16.04        9.15      5.04 o 
  -4  17   6       14.16       20.24      5.87 o 
  -3  17   6     1317.64     1243.97     18.20 o 
  -2  17   6      356.30      301.60      7.80 o 
  -1  17   6      431.66      390.43      8.78 o 
   0  17   6     2341.00     2194.83     28.16 o 
   1  17   6      114.12      101.99      7.06 o 
   2  17   6       76.12       76.93      6.10 o 
   3  17   6       72.12       60.16      6.00 o 
   4  17   6        3.75       12.90      7.39 o 
   5  17   6      190.03      182.55     12.01 o 
   6  17   6       23.36       32.16     10.02 o 
   7  17   6        4.61       19.78     10.10 o 
   8  17   6        2.03        1.19     15.00 o 
  -9  18   6        0.14        0.33      7.05 o 
  -8  18   6       22.19       18.54      6.71 o 
  -7  18   6       23.50       23.59      5.72 o 
  -6  18   6       62.09       69.12      6.70 o 
  -5  18   6      466.65      423.98     11.68 o 
  -4  18   6      431.36      411.64     12.59 o 
  -3  18   6       47.48       60.94      4.77 o 
  -2  18   6      276.76      260.92      7.01 o 
  -1  18   6      129.35      117.04      4.80 o 
   0  18   6        8.82        8.42      3.97 o 
   1  18   6        0.91       -2.35      4.19 o 
   2  18   6      155.38      155.56      7.15 o 
   3  18   6      163.49      169.43      9.56 o 
   4  18   6      256.10      257.57     12.82 o 
   5  18   6        8.07        5.61      9.39 o 
   6  18   6      169.28      167.43     14.32 o 
   7  18   6        0.16       -0.60      9.32 o 
  -9  19   6       11.34        3.62      7.34 o 
  -8  19   6        5.95        1.62      6.47 o 
  -7  19   6       54.76       59.81      8.22 o 
  -6  19   6        2.45        0.27      5.59 o 
  -5  19   6       86.97       82.39      6.75 o 
  -4  19   6       98.51       93.55     11.92 o 
  -3  19   6      207.40      210.83      9.32 o 
  -2  19   6     1148.05     1121.11     17.54 o 
  -1  19   6      154.24      148.04      5.32 o 
   0  19   6      373.03      368.03      8.75 o 
   1  19   6       87.84       87.21      5.77 o 
   2  19   6       11.88       15.88      4.81 o 
   3  19   6       72.94       75.27      8.88 o 
   4  19   6        2.31       18.42      7.65 o 
   5  19   6        0.01        0.71      7.56 o 
   6  19   6       32.43       23.70      9.46 o 
   7  19   6        5.93       12.58      9.86 o 
  -9  20   6       38.41       27.12      8.01 o 
  -8  20   6       22.43       31.05      7.29 o 
  -7  20   6      119.76      122.89      7.68 o 
  -6  20   6        4.84       -1.08      5.68 o 
  -5  20   6       45.85       23.94      6.60 o 
  -4  20   6      330.11      312.54     11.50 o 
  -3  20   6      122.73      107.91      6.30 o 
  -2  20   6     1647.56     1603.95     25.11 o 
  -1  20   6     1176.79     1098.47     16.71 o 
   0  20   6     3766.22     3661.45     42.09 o 
   1  20   6       56.20       59.58      5.53 o 
   2  20   6      380.46      361.34      9.74 o 
   3  20   6        0.61       -3.79      6.15 o 
   4  20   6        6.82        8.54      7.76 o 
   5  20   6       37.06       26.31      8.72 o 
   6  20   6       66.34       66.82     10.77 o 
   7  20   6        4.47       -9.24      9.24 o 
  -9  21   6        0.96        0.86      7.99 o 
  -8  21   6        2.29        1.11      6.79 o 
  -7  21   6       20.27       14.50      5.79 o 
  -6  21   6        0.09        3.08      5.75 o 
  -5  21   6        4.33       -3.68      6.09 o 
  -4  21   6      664.18      654.46     16.98 o 
  -3  21   6      535.35      495.13     12.84 o 
  -2  21   6       38.26       41.64      5.88 o 
  -1  21   6      217.98      204.80      7.57 o 
   0  21   6        3.04        7.90      4.31 o 
   1  21   6      450.81      411.11     10.10 o 
   2  21   6      152.08      153.57      7.10 o 
   3  21   6       59.67       70.27     12.80 o 
   4  21   6       29.09       23.54      8.34 o 
   5  21   6      115.07      116.31     11.26 o 
   6  21   6        4.51       -8.88      8.88 o 
   7  21   6       50.45       30.79     12.49 o 
  -9  22   6        5.56       15.19      8.73 o 
  -8  22   6        0.55       10.94      7.57 o 
  -7  22   6       23.11       23.09      6.78 o 
  -6  22   6       77.75       89.64      7.70 o 
  -5  22   6      121.27      105.34      8.53 o 
  -4  22   6        5.03        3.02      6.20 o 
  -3  22   6      440.97      468.82     14.50 o 
  -2  22   6        0.13        1.22      4.89 o 
  -1  22   6      211.00      213.81      8.32 o 
   0  22   6      324.63      296.84      8.94 o 
   1  22   6      112.44      122.61      6.55 o 
   2  22   6      274.55      267.19      9.43 o 
   3  22   6        9.70       11.94      6.68 o 
   4  22   6       48.62       52.63      8.27 o 
   5  22   6       24.43       12.20      8.66 o 
   6  22   6       12.03       23.29      9.60 o 
   7  22   6        2.07        3.09     14.68 o 
  -9  23   6        0.04        1.67      8.42 o 
  -8  23   6       16.28        9.87      7.40 o 
  -7  23   6        0.61       -2.13      6.43 o 
  -6  23   6        9.72       10.71      6.24 o 
  -5  23   6       24.84       27.57      7.05 o 
  -4  23   6       68.94       56.97      7.53 o 
  -3  23   6      170.67      191.27     10.29 o 
  -2  23   6      370.25      375.75     10.11 o 
  -1  23   6      908.70      922.61     16.49 o 
   0  23   6       37.79       40.64      5.29 o 
   1  23   6     1202.44     1134.96     17.23 o 
   2  23   6       48.22       50.31      6.78 o 
   3  23   6        8.79       16.53      7.01 o 
   4  23   6        1.81       -6.56      6.56 o 
   5  23   6       78.04       82.23      9.82 o 
   6  23   6        0.02       -9.02      9.02 o 
   7  23   6       97.98      112.76     29.12 o 
  -9  24   6        0.85       -2.34      8.50 o 
  -8  24   6        7.07        2.09      7.34 o 
  -7  24   6       48.89       49.81      7.68 o 
  -6  24   6       91.75       83.91      8.03 o 
  -5  24   6        1.37        9.08      7.12 o 
  -4  24   6      159.53      168.54     10.05 o 
  -3  24   6        9.72       11.05      6.77 o 
  -2  24   6      933.15      859.06     16.52 o 
  -1  24   6      493.86      465.58     11.48 o 
   0  24   6      798.84      754.31     14.04 o 
   1  24   6        0.05        2.61      4.48 o 
   2  24   6      354.49      292.66     11.96 o 
   3  24   6       11.47        9.64      6.99 o 
   4  24   6        1.04       -3.82      8.05 o 
   5  24   6        7.71        6.22      7.99 o 
   6  24   6       45.99       57.19     11.85 o 
  -8  25   6        1.69        0.98      8.22 o 
  -7  25   6        2.09       -0.63      6.91 o 
  -6  25   6        8.61        1.29      6.44 o 
  -5  25   6       46.73       40.04      7.68 o 
  -4  25   6      100.41       93.28      8.93 o 
  -3  25   6       27.46       18.79      6.94 o 
  -2  25   6      295.53      316.36      9.64 o 
  -1  25   6       94.44      109.79      7.42 o 
   0  25   6       73.40       87.50      6.25 o 
   1  25   6        4.50        9.22      5.16 o 
   2  25   6       11.48       13.62      6.73 o 
   3  25   6       31.95       36.06      7.70 o 
   4  25   6       34.03       39.99      8.48 o 
   5  25   6        1.60        3.11      9.05 o 
   6  25   6        2.17       -5.03      9.44 o 
  -8  26   6        1.26       10.94      8.47 o 
  -7  26   6       44.56       32.38     10.82 o 
  -6  26   6       23.98       35.57      7.46 o 
  -5  26   6      201.01      183.73     11.03 o 
  -4  26   6       42.46       45.04      8.07 o 
  -3  26   6        0.10        2.00      7.20 o 
  -2  26   6      716.79      710.16     15.84 o 
  -1  26   6       34.83       28.07      6.34 o 
   0  26   6      138.71      139.80      7.37 o 
   1  26   6       38.32       36.52      5.80 o 
   2  26   6        5.57       18.05      7.08 o 
   3  26   6       89.13       93.94      9.34 o 
   4  26   6       87.27      106.87     10.18 o 
   5  26   6        1.79       -5.03      8.98 o 
   6  26   6       16.67       16.98     10.38 o 
  -8  27   6       77.89       84.33      9.99 o 
  -7  27   6       28.94       36.86      8.21 o 
  -6  27   6       37.20       32.65      7.69 o 
  -5  27   6      182.75      190.78     11.48 o 
  -4  27   6        2.78        5.69      7.13 o 
  -3  27   6      230.32      240.06     12.06 o 
  -2  27   6       18.34       12.24      6.66 o 
  -1  27   6      425.66      383.85     11.83 o 
   0  27   6       70.50       63.75      6.06 o 
   1  27   6        3.52       -0.43      5.30 o 
   2  27   6        2.90        6.96      6.98 o 
   3  27   6        3.07       -1.78      7.13 o 
   4  27   6        0.04       -3.58     11.32 o 
   5  27   6        7.45        9.80     10.05 o 
   6  27   6       23.70       42.10     11.23 o 
  -8  28   6       37.40       31.89     11.05 o 
  -7  28   6       10.68       19.78      7.99 o 
  -6  28   6       57.46       56.33      9.02 o 
  -5  28   6       10.73        1.54      7.54 o 
  -4  28   6        4.87       -5.80      6.93 o 
  -3  28   6       48.28       53.45      8.87 o 
  -2  28   6       91.19       82.99      8.31 o 
  -1  28   6       11.31       15.79      6.19 o 
   0  28   6      117.62      120.57      8.64 o 
   1  28   6       80.03       82.23     10.73 o 
   2  28   6        2.11       -5.55      6.66 o 
   3  28   6       16.61       10.54      7.73 o 
   4  28   6       21.35       25.38      8.92 o 
   5  28   6       18.40       29.00     10.46 o 
   6  28   6        2.64        3.18     10.23 o 
  -7  29   6        0.04        2.06      8.86 o 
  -6  29   6       66.76       58.16      8.65 o 
  -5  29   6       22.81       11.01      7.92 o 
  -4  29   6      141.25      159.06     11.34 o 
  -3  29   6       26.26       39.41      8.56 o 
  -2  29   6       90.52       93.25      9.11 o 
  -1  29   6       18.43       26.02      6.59 o 
   0  29   6       65.39       72.20      6.63 o 
   1  29   6       78.82       83.54      7.94 o 
   2  29   6       46.13       43.43      8.13 o 
   3  29   6       45.37       59.81      9.07 o 
   4  29   6       14.97        4.17      8.56 o 
   5  29   6       28.22       35.10     10.86 o 
  -7  30   6       93.42       76.20     10.94 o 
  -6  30   6       56.32       77.16      9.20 o 
  -5  30   6       43.67       29.97      8.88 o 
  -4  30   6      567.81      557.53     18.53 o 
  -3  30   6        6.88       14.67      7.21 o 
  -2  30   6        1.29        7.19      7.78 o 
  -1  30   6       16.35       18.31      6.55 o 
   0  30   6       14.53       14.41      5.62 o 
   1  30   6      177.31      198.18     10.29 o 
   2  30   6        1.56        2.25      7.20 o 
   3  30   6       75.79       84.45      9.89 o 
   4  30   6       13.12       12.41     10.16 o 
   5  30   6       48.54       55.55     11.90 o 
  -7  31   6       67.40       85.06     11.12 o 
  -6  31   6       95.48      108.44     10.10 o 
  -5  31   6       28.87       28.19      9.21 o 
  -4  31   6       32.72       24.21      8.70 o 
  -3  31   6       37.39       63.94      8.75 o 
  -2  31   6        6.69       10.17      8.98 o 
  -1  31   6       29.20       25.45      8.64 o 
   0  31   6       51.64       55.50      7.54 o 
   1  31   6        1.14       -3.71      6.30 o 
   2  31   6       38.21       41.94      8.59 o 
   3  31   6       29.88       41.49      9.14 o 
   4  31   6       87.67       81.08     10.89 o 
   5  31   6       23.35       33.45     11.87 o 
  -7  32   6        5.69       -5.97     12.20 o 
  -6  32   6       33.61       25.50      8.61 o 
  -5  32   6        5.29       10.38      9.00 o 
  -4  32   6        5.62        7.62      8.49 o 
  -3  32   6       60.21       63.03      9.50 o 
  -2  32   6        0.25       -5.11      7.77 o 
  -1  32   6        0.07        3.00      7.99 o 
   0  32   6        9.74       -0.71      7.04 o 
   1  32   6       47.64       42.83      7.76 o 
   2  32   6       41.72       37.60      8.74 o 
   3  32   6       13.35       17.44      8.58 o 
   4  32   6      109.07      117.49     13.31 o 
   5  32   6        0.53        3.36     10.62 o 
  -6  33   6      114.85      153.08     12.87 o 
  -5  33   6        0.97        2.51      8.82 o 
  -4  33   6       36.31       18.26      8.97 o 
  -3  33   6        2.80       10.79      7.75 o 
  -2  33   6        9.30       10.71      8.78 o 
  -1  33   6       19.82       21.45     10.14 o 
   0  33   6      250.81      266.78     12.59 o 
   1  33   6       12.88       18.54      7.39 o 
   2  33   6      137.12      128.85     11.02 o 
   3  33   6       32.94       21.20      8.96 o 
   4  33   6       17.96        6.87     10.07 o 
  -6  34   6       13.59       17.29      9.80 o 
  -5  34   6      117.79      137.75     12.77 o 
  -4  34   6        2.78       -3.22      8.89 o 
  -3  34   6       53.62       62.64      9.70 o 
  -2  34   6        0.86       -4.93     10.85 o 
  -1  34   6      123.52      119.15     16.39 o 
   0  34   6        0.27       17.39     10.38 o 
   1  34   6      232.64      249.02     12.10 o 
   2  34   6       30.70       37.15      9.25 o 
   3  34   6       96.25      112.02     11.49 o 
   4  34   6       15.33       21.79     12.19 o 
  -6  35   6        0.06        0.89      9.64 o 
  -5  35   6        3.20        6.06      9.75 o 
  -4  35   6       72.75       80.41     10.43 o 
  -3  35   6       29.79       -0.31      9.76 o 
  -2  35   6        0.91        0.33     10.14 o 
  -1  35   6       12.16        8.93     12.85 o 
   0  35   6        1.06        1.70     11.99 o 
   1  35   6       43.79       37.35      9.96 o 
   2  35   6       49.23       38.90      9.78 o 
   3  35   6       95.55       90.96     11.36 o 
  -5  36   6       23.83       33.60     10.83 o 
  -4  36   6       16.55       16.93      9.02 o 
  -3  36   6        7.77        8.26      9.45 o 
  -2  36   6        4.60        8.25     12.70 o 
  -1  36   6       26.82       36.66     14.36 o 
   0  36   6       72.08       82.84     16.27 o 
   1  36   6       87.31      100.18     15.32 o 
   2  36   6      123.42      142.13     18.88 o 
   3  36   6        2.32       -4.96      8.93 o 
  -5  37   6        0.24       -9.45      9.45 o 
  -4  37   6       27.14       32.88     15.16 o 
  -3  37   6        8.32        1.12     16.45 o 
  -2  37   6       87.10       73.71     15.73 o 
  -1  37   6        6.47       29.74     14.46 o 
   0  37   6       24.01        6.73     13.39 o 
   1  37   6       16.87       33.82     15.06 o 
   2  37   6       64.03       68.24     10.87 o 
  -4  38   6        7.80        6.00     13.89 o 
  -3  38   6        0.80       -1.19     13.42 o 
  -2  38   6        1.95       -1.74     12.73 o 
  -1  38   6        1.65       -7.68     12.16 o 
   0  38   6        4.80       14.85     14.87 o 
   1  38   6       12.69      -10.74     13.65 o 
   2  38   6       51.34       84.60     12.65 o 
  -3  39   6        0.33       -3.00     13.94 o 
  -2  39   6        0.08      -13.32     13.32 o 
  -1  39   6       72.50       70.62     16.81 o 
   0  39   6       15.93       23.11     15.47 o 
   1  39   6       65.39       84.70     17.77 o 
  -2  40   6       65.80       79.22     17.47 o 
  -1  40   6       23.85       27.44     15.32 o 
   0  40   6       23.64       27.42     15.71 o 
  -9   0   7       38.77       36.04      8.48 o 
  -7   0   7       15.00       21.13      5.19 o 
  -5   0   7      141.24      174.73     20.56 o 
  -3   0   7       78.20       74.09      6.26 o 
  -1   0   7     2218.76     2280.13     40.42 o 
   1   0   7      771.20      703.78     15.95 o 
   3   0   7      183.57      198.48     10.07 o 
   5   0   7       16.34       16.15     12.72 o 
   7   0   7        3.42       -1.56     12.27 o 
 -10   1   7       40.97       36.42      7.32 o 
  -9   1   7       29.45       32.57      6.12 o 
  -8   1   7       54.28       77.40      4.02 o 
  -7   1   7      137.70      140.38      6.50 o 
  -6   1   7      221.67      221.86      7.95 o 
  -5   1   7      114.98      122.62     12.62 o 
  -4   1   7      323.37      364.55     18.09 o 
  -3   1   7     1239.10     1281.53     19.50 o 
  -2   1   7     2599.80     2559.54     44.21 o 
  -1   1   7     1092.86     1069.12     13.47 o 
   0   1   7      822.59      813.68     12.45 o 
   1   1   7      937.35      816.95     12.43 o 
   2   1   7      204.90      204.91      6.57 o 
   3   1   7       86.01       86.01      7.53 o 
   4   1   7      120.07      120.01      6.39 o 
   5   1   7      112.36      100.65      9.80 o 
   6   1   7        0.32       -1.21      7.97 o 
   7   1   7       58.66       60.02     10.41 o 
   8   1   7       15.61       26.16     15.46 o 
 -10   2   7        9.44       12.04      6.85 o 
  -9   2   7        0.31       -2.64      5.23 o 
  -8   2   7        4.76        5.20      3.36 o 
  -7   2   7        3.99        4.48      3.49 o 
  -6   2   7       43.65       46.40      3.68 o 
  -5   2   7      139.99      139.96      6.23 o 
  -4   2   7       97.92       73.80      9.91 o 
  -3   2   7      951.15      888.04     13.38 o 
  -2   2   7      374.43      377.35      8.99 o 
  -1   2   7      938.06      980.42     12.57 o 
   0   2   7      412.71      322.38      7.51 o 
   1   2   7      684.11      701.56     12.04 o 
   2   2   7      305.00      326.03      7.98 o 
   3   2   7      478.72      469.87     10.35 o 
   4   2   7      186.73      201.72     10.26 o 
   5   2   7      264.22      262.62     15.33 o 
   6   2   7       80.19       95.77     12.26 o 
   7   2   7        1.60        1.58      8.74 o 
   8   2   7       45.87       47.05     16.02 o 
 -10   3   7       45.49       28.29      9.48 o 
  -9   3   7       13.40       -3.78      5.28 o 
  -8   3   7       10.69        2.44      3.53 o 
  -7   3   7      131.92      137.84      5.69 o 
  -6   3   7       76.79       76.81      4.98 o 
  -5   3   7      349.77      331.49      6.50 o 
  -4   3   7     1157.67     1078.11     15.67 o 
  -3   3   7      688.43      755.34     11.84 o 
  -2   3   7      695.94      680.67     11.98 o 
  -1   3   7     1322.07     1334.81     14.90 o 
   0   3   7     1573.93     1657.53     22.22 o 
   1   3   7      109.08      122.87      5.74 o 
   2   3   7      270.54      293.54      7.72 o 
   3   3   7        0.11       -4.96      4.96 o 
   4   3   7      342.97      352.75     15.05 o 
   5   3   7      453.43      426.02     15.75 o 
   6   3   7        1.63       -4.09      7.99 o 
   7   3   7        1.25       27.13      9.64 o 
   8   3   7        5.94        9.14     14.75 o 
 -10   4   7        1.57       -1.38      6.52 o 
  -9   4   7       24.53       19.19      6.77 o 
  -8   4   7        4.89       -2.47      3.85 o 
  -7   4   7       14.19       10.47      3.15 o 
  -6   4   7      278.35      267.29      7.46 o 
  -5   4   7       71.34       84.82      5.39 o 
  -4   4   7      625.21      660.91     10.54 o 
  -3   4   7      446.12      415.73      7.65 o 
  -2   4   7      396.65      403.95      6.15 o 
  -1   4   7     2449.74     2433.46     25.65 o 
   0   4   7        4.66       -1.45      3.52 o 
   1   4   7      271.41      270.11      7.25 o 
   2   4   7     1004.53      999.72     15.27 o 
   3   4   7      498.21      481.19     10.63 o 
   4   4   7      146.37      119.87      6.55 o 
   5   4   7       61.83       59.47      8.97 o 
   6   4   7       12.82        3.91      7.96 o 
   7   4   7        1.78        6.43     10.31 o 
   8   4   7       33.09       31.96     15.36 o 
 -10   5   7        3.53       -4.73      6.51 o 
  -9   5   7        3.37        2.08      5.52 o 
  -8   5   7       31.94       30.91      4.47 o 
  -7   5   7       13.19       14.36      2.62 o 
  -6   5   7       43.78       61.38      5.63 o 
  -5   5   7      672.80      679.70     11.43 o 
  -4   5   7      110.47      107.54      5.77 o 
  -3   5   7      124.04      136.01      4.74 o 
  -2   5   7      184.39      219.76      6.35 o 
  -1   5   7      482.52      471.24      6.81 o 
   0   5   7       57.35       62.87      4.13 o 
   1   5   7      286.41      321.04      8.48 o 
   2   5   7      527.84      526.12     11.11 o 
   3   5   7     3219.04     3010.41     37.86 o 
   4   5   7      300.73      276.01      8.61 o 
   5   5   7       73.55       76.93      9.32 o 
   6   5   7      118.15      118.49     10.90 o 
   7   5   7       18.18       39.18      9.72 o 
   8   5   7        0.13        4.73     14.89 o 
 -10   6   7        2.55        5.97      6.74 o 
  -9   6   7       37.53       40.93      6.40 o 
  -8   6   7       23.74       34.79      4.63 o 
  -7   6   7       44.29       51.23      3.26 o 
  -6   6   7      515.50      518.32     17.80 o 
  -5   6   7     1087.27     1061.93     15.05 o 
  -4   6   7      269.86      252.25      7.34 o 
  -3   6   7     1515.03     1534.90     26.76 o 
  -2   6   7       67.53       83.72      2.24 o 
  -1   6   7      713.78      675.33      8.81 o 
   0   6   7      191.59      161.48      4.88 o 
   1   6   7       59.61       67.38      5.44 o 
   2   6   7       48.53       60.11      5.15 o 
   3   6   7      165.90      163.17      6.92 o 
   4   6   7      144.90      142.12      9.02 o 
   5   6   7       90.46      101.69      9.66 o 
   6   6   7      338.04      328.77     15.35 o 
   7   6   7       52.02       78.30     16.23 o 
   8   6   7       82.08       81.84     17.58 o 
 -10   7   7       12.64        1.05      6.85 o 
  -9   7   7       12.06       -1.03      6.80 o 
  -8   7   7        4.63        5.77      4.28 o 
  -7   7   7       61.27       68.88      3.71 o 
  -6   7   7      278.92      275.79     10.41 o 
  -5   7   7       41.95       42.92      4.36 o 
  -4   7   7      317.95      328.72      6.34 o 
  -3   7   7      345.72      367.89      9.07 o 
  -2   7   7     1126.58     1262.71     12.25 o 
  -1   7   7      701.19      735.46      9.48 o 
   0   7   7       37.24       30.73      3.24 o 
   1   7   7       58.52       46.68      3.85 o 
   2   7   7      338.95      358.92      9.89 o 
   3   7   7       90.01      100.40      7.27 o 
   4   7   7       45.00       47.33      8.84 o 
   5   7   7       95.63       91.85      9.54 o 
   6   7   7        1.84       -7.67      7.67 o 
   7   7   7        6.20       10.46      9.06 o 
   8   7   7       14.14       -2.22     27.50 o 
 -10   8   7        1.10       -1.14      6.76 o 
  -9   8   7        0.69        1.62      5.83 o 
  -8   8   7       80.58       84.01      5.56 o 
  -7   8   7      368.36      380.41      8.18 o 
  -6   8   7      388.00      390.11      8.88 o 
  -5   8   7       44.21       52.94      4.79 o 
  -4   8   7        0.22        1.15      1.56 o 
  -3   8   7        4.01       19.43      4.59 o 
  -2   8   7        1.21        0.46      1.76 o 
  -1   8   7       72.48       84.41      3.16 o 
   0   8   7     1023.00      952.79     13.68 o 
   1   8   7     1191.41     1161.42     16.50 o 
   2   8   7      180.61      217.11      6.51 o 
   3   8   7      260.54      247.04      9.23 o 
   4   8   7       57.69       48.25      8.06 o 
   5   8   7      188.84      179.20     11.45 o 
   6   8   7        0.07       -6.08      7.82 o 
   7   8   7       41.00       64.34     11.03 o 
   8   8   7       19.40       32.22     15.85 o 
 -10   9   7        1.02       -1.17      6.95 o 
  -9   9   7       19.80       24.85      6.32 o 
  -8   9   7        0.06        0.26      4.33 o 
  -7   9   7       45.49       57.97      3.96 o 
  -6   9   7      431.54      453.90      8.32 o 
  -5   9   7       15.48       24.65      6.44 o 
  -4   9   7       24.82       30.69      7.06 o 
  -3   9   7       11.56        9.69      1.92 o 
  -2   9   7       50.58       50.16      2.43 o 
  -1   9   7      129.16      105.86      3.45 o 
   0   9   7      177.03      195.82      6.11 o 
   1   9   7       17.48       16.94      3.42 o 
   2   9   7     1427.80     1388.57     19.59 o 
   3   9   7       98.35       93.65      6.45 o 
   4   9   7       36.30       50.80      7.95 o 
   5   9   7       29.09       25.84     11.55 o 
   6   9   7      106.61      107.54     10.99 o 
   7   9   7       37.93       37.43     10.24 o 
   8   9   7        3.34       -2.38     14.25 o 
 -10  10   7        4.83        5.46      7.19 o 
  -9  10   7       16.80       19.38      6.08 o 
  -8  10   7       38.22       50.22      8.36 o 
  -7  10   7       11.14       13.90      3.80 o 
  -6  10   7      418.08      419.05      7.96 o 
  -5  10   7      190.26      184.13      4.70 o 
  -4  10   7      356.23      372.32      6.40 o 
  -3  10   7       39.09       41.65      2.18 o 
  -2  10   7       72.09       65.19      2.94 o 
  -1  10   7      627.16      633.20      9.45 o 
   0  10   7      190.07      200.95      5.76 o 
   1  10   7        2.88        2.81      3.67 o 
   2  10   7      512.78      494.00     11.12 o 
   3  10   7        0.01        1.57      4.88 o 
   4  10   7      984.93     1003.01     24.81 o 
   5  10   7        0.97       -5.04      7.36 o 
   6  10   7      153.77      155.09     12.10 o 
   7  10   7        8.43       26.63     10.13 o 
   8  10   7       31.37       41.65     16.54 o 
 -10  11   7        2.38        0.56      7.09 o 
  -9  11   7        9.54        4.82      5.87 o 
  -8  11   7        8.76       12.98      5.35 o 
  -7  11   7       47.46       59.02      5.19 o 
  -6  11   7       89.39       85.95      4.41 o 
  -5  11   7       98.34       86.46      4.04 o 
  -4  11   7      320.59      332.68      6.75 o 
  -3  11   7       12.42       15.11      2.13 o 
  -2  11   7        1.91        3.14      2.25 o 
  -1  11   7      204.63      199.41      5.20 o 
   0  11   7      282.59      268.92      6.77 o 
   1  11   7     1180.84     1111.64     18.94 o 
   2  11   7      577.68      574.10     12.13 o 
   3  11   7        8.58       10.94      5.05 o 
   4  11   7      689.34      650.53     19.17 o 
   5  11   7       98.47       93.32      9.99 o 
   6  11   7       38.72       35.10      9.28 o 
   7  11   7       28.55       42.91     10.61 o 
   8  11   7       12.90        1.20     14.29 o 
 -10  12   7        2.48       -1.17      7.14 o 
  -9  12   7       19.60       25.74      7.03 o 
  -8  12   7       36.65       39.66      6.04 o 
  -7  12   7       33.03       35.71      6.60 o 
  -6  12   7      159.57      177.93      5.76 o 
  -5  12   7      373.62      358.21      7.53 o 
  -4  12   7      108.40       89.69      4.06 o 
  -3  12   7      816.90      790.84      9.87 o 
  -2  12   7       21.72       17.08      2.57 o 
  -1  12   7        1.66       -3.09      3.09 o 
   0  12   7      100.74       92.61      4.72 o 
   1  12   7        0.90       -3.32      3.99 o 
   2  12   7      234.34      224.46      8.06 o 
   3  12   7     1179.32     1127.60     23.47 o 
   4  12   7       59.22       75.14      9.05 o 
   5  12   7      205.95      210.53     12.67 o 
   6  12   7       15.46       16.50      8.99 o 
   7  12   7        9.70       -9.16     15.77 o 
   8  12   7        0.05      -12.30     14.29 o 
 -10  13   7        1.78        7.35      7.48 o 
  -9  13   7       23.89       27.97      6.71 o 
  -8  13   7       75.70       74.11      6.77 o 
  -7  13   7        9.74        5.18      4.26 o 
  -6  13   7       20.22       14.30      4.34 o 
  -5  13   7     1147.74     1091.36     16.12 o 
  -4  13   7       60.29       58.58      4.33 o 
  -3  13   7       29.93       35.30      2.82 o 
  -2  13   7      141.25      147.03      4.11 o 
  -1  13   7      144.87      122.87      4.82 o 
   0  13   7       32.98       30.96      4.58 o 
   1  13   7       24.25       26.33      4.66 o 
   2  13   7      967.99      918.02     16.41 o 
   3  13   7      777.13      783.20     19.29 o 
   4  13   7      181.37      178.16     13.24 o 
   5  13   7      281.21      276.59     16.87 o 
   6  13   7       25.55       19.18      9.27 o 
   7  13   7       28.04       14.67      9.98 o 
 -10  14   7       16.43       12.81      9.29 o 
  -9  14   7        1.07       -2.83      6.13 o 
  -8  14   7        0.36       -1.01      5.56 o 
  -7  14   7       27.63       23.33      4.96 o 
  -6  14   7      138.98      140.62      6.92 o 
  -5  14   7        0.74        6.37      3.89 o 
  -4  14   7     1748.48     1730.76     25.09 o 
  -3  14   7       18.15       13.14      2.71 o 
  -2  14   7       26.33       19.79      2.91 o 
  -1  14   7      231.61      214.54      6.15 o 
   0  14   7      201.22      204.33      6.35 o 
   1  14   7        4.26        3.61      4.53 o 
   2  14   7     1470.88     1412.33     22.14 o 
   3  14   7      340.19      345.08     11.51 o 
   4  14   7      539.40      540.55     17.63 o 
   5  14   7       99.60       98.76     10.23 o 
   6  14   7       75.83       84.96     10.84 o 
   7  14   7        7.45        4.02      9.72 o 
 -10  15   7        0.03        5.64      7.69 o 
  -9  15   7       56.13       56.21      7.60 o 
  -8  15   7        0.00        6.74      5.95 o 
  -7  15   7        0.61       -4.55      4.55 o 
  -6  15   7        8.27        5.91      5.52 o 
  -5  15   7       46.41       42.26      5.40 o 
  -4  15   7      187.06      234.80      7.30 o 
  -3  15   7      153.17      172.39      5.07 o 
  -2  15   7        0.81       -1.93      3.18 o 
  -1  15   7      281.79      274.86      7.11 o 
   0  15   7      114.77      105.06      5.32 o 
   1  15   7        1.30       -4.36      4.36 o 
   2  15   7      570.44      548.83     13.31 o 
   3  15   7      138.95      136.36      7.32 o 
   4  15   7      282.26      292.36     20.93 o 
   5  15   7        6.19        5.87      8.98 o 
   6  15   7      113.88      141.08     13.62 o 
   7  15   7       20.13       10.57      9.97 o 
 -10  16   7       14.13        7.65      8.00 o 
  -9  16   7       13.38       15.78      6.90 o 
  -8  16   7      285.58      290.93     11.61 o 
  -7  16   7        3.59        0.09      5.10 o 
  -6  16   7       14.56       16.73      5.18 o 
  -5  16   7       11.66       18.28      5.07 o 
  -4  16   7      122.32      102.60      7.20 o 
  -3  16   7      531.34      519.13     10.96 o 
  -2  16   7      141.48      140.36      4.91 o 
  -1  16   7      183.90      167.58      5.88 o 
   0  16   7      975.75      935.96     15.73 o 
   1  16   7      142.87      133.45      7.73 o 
   2  16   7      115.66      117.80      8.16 o 
   3  16   7      109.78      116.68     11.12 o 
   4  16   7      216.72      184.18     11.70 o 
   5  16   7      263.48      285.93     14.55 o 
   6  16   7       16.04       11.99      9.04 o 
   7  16   7        3.49       -5.28     11.96 o 
 -10  17   7       14.52        7.04      8.09 o 
  -9  17   7        0.58        5.45      6.81 o 
  -8  17   7        3.77       12.49      6.26 o 
  -7  17   7       14.52       19.28      5.29 o 
  -6  17   7      158.30      173.86      8.10 o 
  -5  17   7       17.38       16.68      5.80 o 
  -4  17   7       41.92       34.62      6.09 o 
  -3  17   7      731.13      660.87     12.90 o 
  -2  17   7      699.00      630.18     10.80 o 
  -1  17   7       29.76       23.96      4.24 o 
   0  17   7      957.40      897.29     19.01 o 
   1  17   7       13.36       21.30      5.01 o 
   2  17   7      118.57      138.83      7.10 o 
   3  17   7      531.66      512.70     13.66 o 
   4  17   7      129.13      115.27     10.43 o 
   5  17   7       68.03      103.36     11.20 o 
   6  17   7       27.21       40.91     13.68 o 
   7  17   7        6.90       -6.80      9.28 o 
  -9  18   7       11.18        2.05      6.96 o 
  -8  18   7        7.66       10.32      6.35 o 
  -7  18   7      132.78      155.42      8.46 o 
  -6  18   7        5.39       -2.52      5.14 o 
  -5  18   7      170.52      170.79      7.96 o 
  -4  18   7      182.28      156.90      8.42 o 
  -3  18   7       30.14       34.71      8.35 o 
  -2  18   7     1386.28     1364.09     19.13 o 
  -1  18   7      117.74      105.40      5.42 o 
   0  18   7        2.16        4.31      4.33 o 
   1  18   7      766.80      690.56     12.91 o 
   2  18   7      155.10      158.18      7.06 o 
   3  18   7       41.06       32.64      7.88 o 
   4  18   7      121.00      125.87     10.71 o 
   5  18   7       28.44       25.01      9.03 o 
   6  18   7        7.22        6.55      8.92 o 
   7  18   7        0.86        2.78      9.89 o 
  -9  19   7       30.88       19.51      7.37 o 
  -8  19   7       57.17       61.04      7.59 o 
  -7  19   7       50.58       40.05      6.65 o 
  -6  19   7        7.15        0.97      5.48 o 
  -5  19   7       47.55       44.52      6.60 o 
  -4  19   7       25.98       38.95      6.26 o 
  -3  19   7        6.30        1.17      8.90 o 
  -2  19   7       11.54       10.32      4.43 o 
  -1  19   7     1201.32     1184.80     17.59 o 
   0  19   7     1495.22     1422.52     20.68 o 
   1  19   7       30.51       33.21      5.02 o 
   2  19   7        5.83       -1.18      4.59 o 
   3  19   7       59.13       38.18      8.07 o 
   4  19   7        0.07        6.79      7.75 o 
   5  19   7        6.96        8.82      8.47 o 
   6  19   7        6.53       -2.36      9.12 o 
   7  19   7        0.50       -8.39      9.64 o 
  -9  20   7       22.49       30.48      8.07 o 
  -8  20   7       36.63       40.49      7.36 o 
  -7  20   7       86.24       87.27      7.65 o 
  -6  20   7       16.03       23.26      6.11 o 
  -5  20   7      230.91      234.04     10.77 o 
  -4  20   7      275.47      259.41     10.46 o 
  -3  20   7      178.56      184.38      9.33 o 
  -2  20   7       81.38       67.73      4.78 o 
  -1  20   7      126.39      123.52      5.66 o 
   0  20   7      130.62      125.24      6.27 o 
   1  20   7      234.13      239.26      8.14 o 
   2  20   7       94.17       90.75      8.00 o 
   3  20   7      112.18      115.94     12.07 o 
   4  20   7        9.80        7.40     11.78 o 
   5  20   7       18.47       29.83      9.44 o 
   6  20   7       31.49       23.38     10.07 o 
   7  20   7        0.08       -9.42      9.42 o 
  -9  21   7        5.42        3.01      7.53 o 
  -8  21   7        6.43       10.88      6.94 o 
  -7  21   7      103.26      102.84     11.63 o 
  -6  21   7        9.61        5.53      6.33 o 
  -5  21   7       61.10       65.35      7.44 o 
  -4  21   7     1277.56     1223.88     28.65 o 
  -3  21   7       13.28       17.14      6.46 o 
  -2  21   7      604.87      602.54     11.39 o 
  -1  21   7      136.93      140.45      5.91 o 
   0  21   7       47.27       44.35      5.07 o 
   1  21   7      340.93      335.47      9.47 o 
   2  21   7        3.97        9.30      4.90 o 
   3  21   7      348.00      328.57     12.93 o 
   4  21   7        5.12       16.29      8.40 o 
   5  21   7      177.49      179.12     12.93 o 
   6  21   7       22.19       33.76     10.61 o 
   7  21   7        3.58       -0.27     10.62 o 
  -9  22   7        4.80       -5.83      8.18 o 
  -8  22   7        5.22       -5.60      6.41 o 
  -7  22   7        9.72       13.74      6.55 o 
  -6  22   7        0.14        5.37      6.03 o 
  -5  22   7       73.09       77.69      7.87 o 
  -4  22   7       92.73       82.82      8.13 o 
  -3  22   7       52.33       56.81     11.59 o 
  -2  22   7      122.75      128.80      7.29 o 
  -1  22   7      262.92      272.47      7.58 o 
   0  22   7        2.30       -3.74      4.45 o 
   1  22   7      285.96      271.11      8.69 o 
   2  22   7      149.20      160.25      8.24 o 
   3  22   7        2.84       -6.56      6.56 o 
   4  22   7        7.19        8.46      7.36 o 
   5  22   7       28.41       17.84      9.35 o 
   6  22   7        9.32       -9.37      9.37 o 
  -9  23   7       11.72        2.06     10.33 o 
  -8  23   7        1.16       -1.35      6.45 o 
  -7  23   7        6.28        0.82      7.36 o 
  -6  23   7       39.98       48.97      7.15 o 
  -5  23   7       51.52       55.49      7.70 o 
  -4  23   7      187.33      178.46     10.14 o 
  -3  23   7      449.68      463.39     15.61 o 
  -2  23   7      279.77      307.74     11.25 o 
  -1  23   7      213.46      213.50      7.46 o 
   0  23   7     1406.23     1360.49     23.16 o 
   1  23   7      537.21      518.82     11.74 o 
   2  23   7       18.22       15.81      5.85 o 
   3  23   7       41.98       37.82      8.25 o 
   4  23   7        6.84        8.18      7.53 o 
   5  23   7       16.62       17.87      8.53 o 
   6  23   7        0.65        2.76      9.61 o 
  -8  24   7        0.05       -1.96      6.66 o 
  -7  24   7       15.70       28.56      7.41 o 
  -6  24   7       63.52       71.42      8.25 o 
  -5  24   7        0.03       11.15      6.69 o 
  -4  24   7       50.44       53.90      7.72 o 
  -3  24   7      146.54      150.25     10.36 o 
  -2  24   7       12.66       12.74      6.28 o 
  -1  24   7      274.28      289.67      8.67 o 
   0  24   7       46.34       50.49      5.52 o 
   1  24   7      151.12      160.46      7.63 o 
   2  24   7      181.81      169.66     12.27 o 
   3  24   7        2.07        5.14      7.03 o 
   4  24   7        8.18       12.29      7.70 o 
   5  24   7        7.34       15.91      8.77 o 
   6  24   7        5.54       -0.58      9.87 o 
  -8  25   7       15.38       12.44      7.01 o 
  -7  25   7       11.98        8.13      8.60 o 
  -6  25   7        6.36        5.70      6.52 o 
  -5  25   7        2.85        6.80      6.72 o 
  -4  25   7       28.57       50.42      8.01 o 
  -3  25   7       30.14       43.65      8.05 o 
  -2  25   7        2.00       -6.53      6.53 o 
  -1  25   7        1.32        4.18      4.85 o 
   0  25   7      199.49      187.08      7.75 o 
   1  25   7      381.53      388.93     11.45 o 
   2  25   7       56.71       57.42      8.07 o 
   3  25   7        1.54       14.86      7.40 o 
   4  25   7       44.35       43.88      8.89 o 
   5  25   7        0.93       -4.99      8.16 o 
   6  25   7       31.62       61.75     12.20 o 
  -8  26   7        0.04        1.76      7.08 o 
  -7  26   7        0.26        0.90      7.15 o 
  -6  26   7       13.95        7.58      6.87 o 
  -5  26   7       96.31       89.25      9.24 o 
  -4  26   7      128.56      114.31      9.46 o 
  -3  26   7      374.62      347.81     14.02 o 
  -2  26   7        0.13       -1.23      6.73 o 
  -1  26   7      386.34      354.23     12.72 o 
   0  26   7       19.89       17.73      5.36 o 
   1  26   7        1.09       10.27      5.65 o 
   2  26   7        8.46        5.05      7.03 o 
   3  26   7        2.66       -7.11      7.11 o 
   4  26   7       12.60        9.27      7.97 o 
   5  26   7       26.74       28.05     10.54 o 
   6  26   7        5.72       -8.98      9.93 o 
  -8  27   7       11.31        7.24      7.18 o 
  -7  27   7        3.15        2.60      7.50 o 
  -6  27   7      113.34       99.49      9.01 o 
  -5  27   7      141.73      138.39     10.57 o 
  -4  27   7      175.37      174.74     12.82 o 
  -3  27   7        0.27       -0.04      7.34 o 
  -2  27   7      764.01      746.12     20.59 o 
  -1  27   7        0.00       -6.88      6.88 o 
   0  27   7       69.71       73.38      6.50 o 
   1  27   7       46.00       50.14      6.71 o 
   2  27   7       69.75       68.66      8.83 o 
   3  27   7       10.31       17.62      7.96 o 
   4  27   7       23.74       10.59     12.88 o 
   5  27   7      107.45      113.32     13.36 o 
  -8  28   7       11.29       18.64      8.16 o 
  -7  28   7        0.23       -7.16      7.16 o 
  -6  28   7        4.29        2.32      7.28 o 
  -5  28   7       14.06       20.80      9.60 o 
  -4  28   7       26.70       21.97      8.84 o 
  -3  28   7       14.82       13.50      7.27 o 
  -2  28   7       29.74       26.54      9.20 o 
  -1  28   7      174.05      166.83     11.28 o 
   0  28   7      102.52      109.42      7.34 o 
   1  28   7        7.38        3.56      6.71 o 
   2  28   7        2.51        6.29      7.28 o 
   3  28   7      145.27      152.52     11.42 o 
   4  28   7       43.52       50.52      9.64 o 
   5  28   7       94.99      116.91     13.82 o 
  -7  29   7        0.15       -0.88      7.60 o 
  -6  29   7        0.09        9.51      8.96 o 
  -5  29   7       94.70      112.34     10.61 o 
  -4  29   7       59.02       49.40      9.05 o 
  -3  29   7        5.94       13.07      7.27 o 
  -2  29   7      216.93      203.21     11.86 o 
  -1  29   7       72.25       59.94      9.10 o 
   0  29   7        7.09       -0.97      5.34 o 
   1  29   7       11.49       21.15      7.54 o 
   2  29   7        0.84        2.67      7.37 o 
   3  29   7       34.04       17.30      8.74 o 
   4  29   7      162.60      200.12     13.89 o 
   5  29   7        1.75       -6.30     10.01 o 
  -7  30   7        0.31       11.64      8.18 o 
  -6  30   7       38.22       44.31      8.55 o 
  -5  30   7       19.94       13.55      8.55 o 
  -4  30   7      165.15      162.89     11.91 o 
  -3  30   7      823.06      818.88     20.65 o 
  -2  30   7       29.92       31.56      8.74 o 
  -1  30   7       56.80       62.01      9.58 o 
   0  30   7        9.83       -0.37      6.51 o 
   1  30   7       79.24       92.71      9.24 o 
   2  30   7      129.49      126.07     10.56 o 
   3  30   7       19.91       30.46      9.09 o 
   4  30   7      132.29      147.18     12.45 o 
   5  30   7       51.88       67.80     12.38 o 
  -7  31   7        0.27       -8.83      8.87 o 
  -6  31   7        0.01        5.95      7.82 o 
  -5  31   7       29.63       35.24      9.44 o 
  -4  31   7       51.79       31.15      9.15 o 
  -3  31   7      279.45      320.01     13.41 o 
  -2  31   7       18.31       26.43      8.69 o 
  -1  31   7        1.10       13.76      8.32 o 
   0  31   7        3.93        5.15      7.71 o 
   1  31   7       35.31       35.47      8.20 o 
   2  31   7       96.81      103.07     10.46 o 
   3  31   7      146.51      171.21     12.80 o 
   4  31   7      164.22      177.70     13.28 o 
  -6  32   7        1.65       -4.96      7.88 o 
  -5  32   7       35.80       32.39      9.52 o 
  -4  32   7       17.79       26.26      9.37 o 
  -3  32   7       83.30       70.25      9.19 o 
  -2  32   7        1.05       12.30      8.49 o 
  -1  32   7       25.90       16.71      8.82 o 
   0  32   7        0.14        4.34     11.79 o 
   1  32   7       10.38       13.61      7.98 o 
   2  32   7      166.44      173.40     12.03 o 
   3  32   7      131.58      157.92     12.56 o 
   4  32   7        0.94       -8.86      8.86 o 
  -6  33   7        0.02       -5.42      8.10 o 
  -5  33   7       40.16       40.69     10.11 o 
  -4  33   7       36.42       34.67      9.91 o 
  -3  33   7       45.42       56.18      9.40 o 
  -2  33   7       97.31      106.71     17.70 o 
  -1  33   7        3.95       13.16      9.08 o 
   0  33   7        1.21        0.30     11.85 o 
   1  33   7      105.84      112.89     12.02 o 
   2  33   7       20.04       12.58      8.83 o 
   3  33   7       22.56       50.03     10.55 o 
   4  33   7       12.78       -5.54     10.48 o 
  -6  34   7       44.20       49.00      9.67 o 
  -5  34   7       13.48       24.24     10.00 o 
  -4  34   7       57.74       56.95      9.90 o 
  -3  34   7       19.12       23.52     15.03 o 
  -2  34   7      148.27      146.30     12.56 o 
  -1  34   7       40.69       23.52     12.95 o 
   0  34   7       53.41       43.71     15.83 o 
   1  34   7        8.25       12.99     10.86 o 
   2  34   7      174.07      190.46     12.89 o 
   3  34   7       12.06       24.52      9.82 o 
  -5  35   7       12.20       12.74      9.95 o 
  -4  35   7       50.35       47.38      9.63 o 
  -3  35   7       32.55       40.91     10.54 o 
  -2  35   7        7.65        8.68      9.53 o 
  -1  35   7       35.79       49.33     27.40 o 
   0  35   7        0.17       -0.37     18.01 o 
   1  35   7       56.64       69.67     13.21 o 
   2  35   7      140.49      166.63     14.22 o 
   3  35   7       20.81        2.43      9.29 o 
  -5  36   7       38.97       31.62     10.97 o 
  -4  36   7        8.34       12.62      9.34 o 
  -3  36   7        7.00       -5.65      9.69 o 
  -2  36   7        0.27       -3.07     12.61 o 
  -1  36   7       16.82       38.38     14.86 o 
   0  36   7        0.14        3.82     15.44 o 
   1  36   7       90.44       68.27     16.35 o 
   2  36   7       16.94       29.99     18.34 o 
  -4  37   7        4.31       -2.39      8.97 o 
  -3  37   7        0.36       18.02     11.63 o 
  -2  37   7       14.00       29.57     14.32 o 
  -1  37   7       56.72       28.44     14.58 o 
   0  37   7        1.20       -9.96     12.73 o 
   1  37   7       94.99      117.53     33.32 o 
   2  37   7       17.11       17.22     14.08 o 
  -3  38   7       23.96       15.50     14.12 o 
  -2  38   7       36.49       29.72     15.10 o 
  -1  38   7        0.30        1.16     13.68 o 
   0  38   7        0.32      -12.85     12.85 o 
   1  38   7       12.05        4.73     15.03 o 
  -2  39   7        0.93       14.34     14.77 o 
  -1  39   7       36.12       47.12     16.23 o 
   0  39   7       14.47       31.89     15.90 o 
 -10   0   8       23.37       18.51     12.04 o 
  -8   0   8      127.47      136.93      5.83 o 
  -6   0   8      264.48      242.12     25.70 o 
  -4   0   8     1164.16     1144.71     53.22 o 
  -2   0   8      315.56      359.08     15.53 o 
   0   0   8      443.76      429.13     13.51 o 
   2   0   8     2534.77     2536.92     45.70 o 
   4   0   8       57.66       59.46     11.85 o 
   6   0   8       14.75       22.22     19.13 o 
   8   0   8       19.79       18.24     22.42 o 
 -10   1   8       17.20       15.48      7.50 o 
  -9   1   8       52.82       43.56      5.72 o 
  -8   1   8        3.33       -2.68      2.68 o 
  -7   1   8      195.50      183.33      5.62 o 
  -6   1   8      845.34      894.84     22.63 o 
  -5   1   8       90.56       80.83     12.39 o 
  -4   1   8        0.03        6.20      8.36 o 
  -3   1   8      993.18     1014.57     15.46 o 
  -2   1   8      373.48      439.10     14.37 o 
  -1   1   8      108.11       91.18      3.72 o 
   0   1   8     1650.32     1559.78     21.51 o 
   1   1   8      484.19      459.89      9.26 o 
   2   1   8      386.69      354.69      9.01 o 
   3   1   8       40.77       29.16      5.12 o 
   4   1   8      296.97      244.97     14.70 o 
   5   1   8       83.24       83.58     10.35 o 
   6   1   8       10.55       24.86      9.06 o 
   7   1   8        6.05        4.02      9.82 o 
   8   1   8        0.03        9.15     15.51 o 
 -10   2   8       47.75       54.30      7.09 o 
  -9   2   8        9.00        8.48      5.24 o 
  -8   2   8        0.03       -2.61      2.61 o 
  -7   2   8      131.54      136.04      4.91 o 
  -6   2   8        0.01       -1.65      5.03 o 
  -5   2   8      312.13      281.10     17.59 o 
  -4   2   8      251.61      311.57     10.89 o 
  -3   2   8      517.01      575.05      9.98 o 
  -2   2   8      618.41      662.68     11.42 o 
  -1   2   8      319.03      323.59      5.96 o 
   0   2   8       63.06       45.90      4.10 o 
   1   2   8     1922.80     1880.56     24.45 o 
   2   2   8     1214.74     1128.68     17.15 o 
   3   2   8       94.29       80.46      5.83 o 
   4   2   8        1.67       -6.59      6.59 o 
   5   2   8       27.79       27.19      8.29 o 
   6   2   8        3.63        2.69      8.46 o 
   7   2   8        6.69       12.13      9.76 o 
   8   2   8       16.89       26.81     16.87 o 
 -10   3   8       17.05       10.13      6.37 o 
  -9   3   8      155.31      170.36      9.03 o 
  -8   3   8       98.45      100.57      3.82 o 
  -7   3   8      420.92      445.70      9.48 o 
  -6   3   8       62.74       58.68      4.43 o 
  -5   3   8      828.28      800.68     31.28 o 
  -4   3   8       30.92       25.20      2.41 o 
  -3   3   8       15.05        7.64      2.52 o 
  -2   3   8      180.42      171.05      3.33 o 
  -1   3   8      361.93      371.29      6.13 o 
   0   3   8      755.55      795.49     12.83 o 
   1   3   8      566.12      499.19     10.26 o 
   2   3   8      894.92      873.57     15.83 o 
   3   3   8      443.54      448.15     12.28 o 
   4   3   8      119.77      101.87      9.29 o 
   5   3   8       14.57       15.46      9.63 o 
   6   3   8       34.93       38.88      9.67 o 
   7   3   8       30.17       46.24     10.71 o 
   8   3   8        4.79        6.28     15.09 o 
 -10   4   8        0.05        2.95      7.03 o 
  -9   4   8        0.32       -4.87      4.87 o 
  -8   4   8      134.64      135.73      4.54 o 
  -7   4   8       28.69       23.33      3.63 o 
  -6   4   8       81.40       90.29      5.20 o 
  -5   4   8      117.50      127.42      3.99 o 
  -4   4   8       55.46       56.53      3.12 o 
  -3   4   8      241.54      211.17      5.60 o 
  -2   4   8      543.60      610.60      6.67 o 
  -1   4   8       79.44       67.52      3.76 o 
   0   4   8        2.91       -0.93      3.36 o 
   1   4   8       29.34       12.83      4.21 o 
   2   4   8        1.84       -4.20      4.20 o 
   3   4   8      122.66      130.86      8.48 o 
   4   4   8      309.17      309.70     14.78 o 
   5   4   8        1.43        3.13      7.55 o 
   6   4   8       26.66       21.71      8.87 o 
   7   4   8        0.32       24.36     13.28 o 
   8   4   8        2.72       13.63     15.59 o 
 -10   5   8        9.41       13.14      9.32 o 
  -9   5   8       15.05        2.01      5.14 o 
  -8   5   8       32.23       42.45      3.62 o 
  -7   5   8       47.42       51.13      4.86 o 
  -6   5   8        8.25        8.06      3.33 o 
  -5   5   8       72.14       88.78      5.13 o 
  -4   5   8      159.11      178.39      4.97 o 
  -3   5   8      191.27      202.14      5.60 o 
  -2   5   8      570.10      547.64      7.48 o 
  -1   5   8      673.35      665.61      9.02 o 
   0   5   8       56.28       51.26      3.92 o 
   1   5   8     1419.53     1343.62     20.07 o 
   2   5   8      231.64      208.63      7.12 o 
   3   5   8      851.97      804.55     14.52 o 
   4   5   8      121.54      125.43      9.69 o 
   5   5   8       72.47       65.26      9.37 o 
   6   5   8       14.79       11.81      9.45 o 
   7   5   8      163.17      155.45     13.49 o 
 -10   6   8       29.98       39.30      6.99 o 
  -9   6   8        0.04        2.62      5.38 o 
  -8   6   8       17.88       24.43      3.68 o 
  -7   6   8        8.95       10.08      4.14 o 
  -6   6   8       11.12       13.81      4.43 o 
  -5   6   8       52.23       52.13      5.33 o 
  -4   6   8        0.18       -2.15      2.15 o 
  -3   6   8       82.00       75.12      5.09 o 
  -2   6   8     1106.97     1036.73     11.51 o 
  -1   6   8     1007.50      939.37     11.71 o 
   0   6   8      331.85      264.00      6.70 o 
   1   6   8      150.46      123.40      5.88 o 
   2   6   8      460.68      428.78     11.69 o 
   3   6   8      369.50      373.69      9.67 o 
   4   6   8       42.82       25.58      7.73 o 
   5   6   8        1.83        1.35      7.64 o 
   6   6   8       61.39       48.49     10.00 o 
   7   6   8        1.77       17.16     10.04 o 
 -10   7   8       52.75       51.54      7.44 o 
  -9   7   8       62.37       58.65      6.20 o 
  -8   7   8        1.04        2.08      3.78 o 
  -7   7   8       65.41       90.44      4.98 o 
  -6   7   8        0.57        8.74      3.87 o 
  -5   7   8       71.37       68.06      4.57 o 
  -4   7   8       89.43      100.17      4.29 o 
  -3   7   8      300.96      304.81      9.86 o 
  -2   7   8     3456.67     3589.68     36.20 o 
  -1   7   8     1018.14     1171.58     14.06 o 
   0   7   8       60.62       55.45      4.03 o 
   1   7   8       64.11       74.31      4.69 o 
   2   7   8      178.43      161.47     10.94 o 
   3   7   8      280.21      292.28      8.71 o 
   4   7   8       13.75        6.30     10.21 o 
   5   7   8       18.42       15.00      8.09 o 
   6   7   8      179.55      183.23     13.12 o 
   7   7   8       84.71       91.35     12.32 o 
 -10   8   8       38.57       35.13      7.24 o 
  -9   8   8        2.58        2.51      5.25 o 
  -8   8   8       22.61       16.21      4.17 o 
  -7   8   8       77.81       75.86      3.43 o 
  -6   8   8       31.01       38.31      5.58 o 
  -5   8   8        8.92        4.71      3.55 o 
  -4   8   8       25.33       30.56      4.74 o 
  -3   8   8     1202.44     1298.06     14.43 o 
  -2   8   8       43.89       57.97      2.86 o 
  -1   8   8        4.54        8.27      2.78 o 
   0   8   8      594.99      582.16     10.21 o 
   1   8   8      246.66      238.94      6.74 o 
   2   8   8      309.54      281.14      8.51 o 
   3   8   8       26.59       24.24      4.95 o 
   4   8   8       18.25       22.08      8.19 o 
   5   8   8       39.53       23.72      8.33 o 
   6   8   8       31.52       23.39      9.24 o 
   7   8   8        0.13       16.52     10.36 o 
 -10   9   8        1.13        8.71      6.65 o 
  -9   9   8        0.12       -3.84      6.24 o 
  -8   9   8       75.08       77.46      5.24 o 
  -7   9   8        6.75        5.94      3.06 o 
  -6   9   8        8.55        9.66      5.22 o 
  -5   9   8       12.00       16.70      4.03 o 
  -4   9   8      165.27      160.81     11.76 o 
  -3   9   8       38.92       35.89      2.45 o 
  -2   9   8      678.30      598.16      7.89 o 
  -1   9   8     1132.26     1105.61     13.04 o 
   0   9   8      241.90      238.39      6.53 o 
   1   9   8      202.94      204.27      6.49 o 
   2   9   8       10.01       15.45      5.07 o 
   3   9   8      503.95      484.20     11.10 o 
   4   9   8       39.86       41.31      8.11 o 
   5   9   8       50.55       39.67      8.89 o 
   6   9   8       33.59       49.13     10.22 o 
   7   9   8      107.45      131.39     21.17 o 
 -10  10   8        2.96        0.42      6.57 o 
  -9  10   8      140.05      111.26      7.46 o 
  -8  10   8       71.33       56.45      5.15 o 
  -7  10   8        3.03        7.81      3.36 o 
  -6  10   8       80.11       79.84      4.87 o 
  -5  10   8      751.52      715.64     15.48 o 
  -4  10   8       67.31       61.61      3.24 o 
  -3  10   8     1610.20     1576.97     19.29 o 
  -2  10   8       34.12       29.40      2.79 o 
  -1  10   8     1508.48     1512.30     17.76 o 
   0  10   8      141.73      153.88      5.49 o 
   1  10   8      147.11      165.50      6.52 o 
   2  10   8      526.77      537.76     12.19 o 
   3  10   8       29.10       21.64      5.36 o 
   4  10   8       25.05       39.12      8.25 o 
   5  10   8        0.16       -5.08      7.77 o 
   6  10   8        0.73        3.31     11.55 o 
   7  10   8       89.76      115.02     12.73 o 
 -10  11   8       94.30       87.07     11.02 o 
  -9  11   8       27.30       29.16      7.50 o 
  -8  11   8       24.51       18.89      6.48 o 
  -7  11   8        7.08       12.55      3.75 o 
  -6  11   8      179.47      175.01      5.28 o 
  -5  11   8        0.58        0.67      2.86 o 
  -4  11   8     1590.65     1613.41     20.96 o 
  -3  11   8      407.66      416.71      6.86 o 
  -2  11   8     1095.71     1013.88     11.45 o 
  -1  11   8       28.82       26.47      3.47 o 
   0  11   8       11.25        9.84      3.72 o 
   1  11   8      678.84      639.14     11.49 o 
   2  11   8        0.02        4.79      4.83 o 
   3  11   8       86.90       79.71      7.06 o 
   4  11   8       92.38       82.51      9.47 o 
   5  11   8      112.50      116.77     10.85 o 
   6  11   8      101.00      101.03     19.39 o 
   7  11   8        4.95       10.12     10.40 o 
 -10  12   8        1.33        1.23      7.93 o 
  -9  12   8        0.24       11.37      5.98 o 
  -8  12   8      201.49      197.45      8.34 o 
  -7  12   8        4.16        0.96      3.71 o 
  -6  12   8        0.22        2.20      3.39 o 
  -5  12   8       78.65       83.01      4.17 o 
  -4  12   8      712.42      660.95     13.59 o 
  -3  12   8       69.24       63.56      3.78 o 
  -2  12   8      156.43      173.60      4.39 o 
  -1  12   8      849.17      875.31     13.18 o 
   0  12   8      121.43      130.96      6.03 o 
   1  12   8      342.05      328.26      9.71 o 
   2  12   8     1295.48     1205.76     20.02 o 
   3  12   8        2.13       -0.38      5.16 o 
   4  12   8       27.05       27.63      8.06 o 
   5  12   8        3.46        8.95      8.19 o 
   6  12   8        0.17        7.44      9.11 o 
   7  12   8       10.34       11.36     10.48 o 
 -10  13   8       41.03       24.88     11.44 o 
  -9  13   8        4.80        6.93      6.19 o 
  -8  13   8      147.75      131.98      7.98 o 
  -7  13   8      114.79      126.34      5.60 o 
  -6  13   8       66.57       70.02      5.25 o 
  -5  13   8      229.22      199.31      6.15 o 
  -4  13   8     1307.93     1316.13     18.31 o 
  -3  13   8       11.32       19.10      3.47 o 
  -2  13   8     1213.12     1205.61     13.35 o 
  -1  13   8      157.02      171.94      5.82 o 
   0  13   8      998.59      996.70     15.31 o 
   1  13   8       17.83        3.44      4.82 o 
   2  13   8      149.69      146.52      7.37 o 
   3  13   8       62.58       63.38      6.32 o 
   4  13   8       14.86       25.89      8.20 o 
   5  13   8       14.45        8.45      8.54 o 
   6  13   8       81.00       75.88     13.34 o 
   7  13   8       48.75       41.83     13.14 o 
 -10  14   8        9.98       14.38      7.43 o 
  -9  14   8       82.57       74.73      7.48 o 
  -8  14   8        0.02        1.87      5.50 o 
  -7  14   8      127.26      130.43      5.90 o 
  -6  14   8       67.00       68.16      5.67 o 
  -5  14   8      753.37      706.94     12.80 o 
  -4  14   8      143.97      133.47      5.29 o 
  -3  14   8      411.91      421.92     10.60 o 
  -2  14   8      150.36      148.51      4.72 o 
  -1  14   8     2033.61     1999.17     25.66 o 
   0  14   8      746.25      691.82     12.23 o 
   1  14   8     2782.33     2675.46     36.50 o 
   2  14   8      441.61      420.95     10.94 o 
   3  14   8      369.20      399.03     12.42 o 
   4  14   8       44.06       36.64      8.66 o 
   5  14   8        0.25        0.57      8.12 o 
   6  14   8       38.77       31.13     10.28 o 
   7  14   8       25.13       46.01     11.58 o 
 -10  15   8        0.18       -9.25      9.25 o 
  -9  15   8       61.08       54.54      7.36 o 
  -8  15   8        2.25       -0.39      5.48 o 
  -7  15   8       56.82       49.64      5.39 o 
  -6  15   8       60.82       59.58      5.79 o 
  -5  15   8       84.31      109.89      6.35 o 
  -4  15   8       22.31       25.02      4.42 o 
  -3  15   8        1.21       -3.92      3.92 o 
  -2  15   8      156.68      174.95      6.90 o 
  -1  15   8      136.98      122.79      5.44 o 
   0  15   8       93.95       83.87      5.41 o 
   1  15   8      716.25      687.64     13.71 o 
   2  15   8        4.07        4.54      4.95 o 
   3  15   8        4.15        5.48      6.04 o 
   4  15   8       79.38       74.12     12.97 o 
   5  15   8        1.03        2.46      8.11 o 
   6  15   8        0.52       -8.49      8.49 o 
   7  15   8       25.21       22.00     11.06 o 
  -9  16   8       51.75       42.24      7.99 o 
  -8  16   8       15.01       23.02      6.25 o 
  -7  16   8      104.08      122.72      9.78 o 
  -6  16   8      145.37      152.92      7.54 o 
  -5  16   8      295.67      315.43      9.72 o 
  -4  16   8      710.85      708.57     14.56 o 
  -3  16   8     1483.26     1376.20     21.63 o 
  -2  16   8       18.90        7.58      3.86 o 
  -1  16   8       33.45       26.35      4.30 o 
   0  16   8       25.61       21.70      4.46 o 
   1  16   8      333.92      322.73      8.85 o 
   2  16   8       90.28      113.27      7.16 o 
   3  16   8        0.07        1.53      6.05 o 
   4  16   8       39.15       38.61      9.02 o 
   5  16   8      197.07      209.67     13.44 o 
   6  16   8        0.71        6.73      9.53 o 
   7  16   8       37.34       35.50     11.21 o 
  -9  17   8        2.43       -2.01      6.52 o 
  -8  17   8       98.84      107.33      7.98 o 
  -7  17   8       10.92       18.45      7.20 o 
  -6  17   8       12.63       23.95      5.69 o 
  -5  17   8       33.79       26.44      5.60 o 
  -4  17   8      478.39      513.30     13.70 o 
  -3  17   8      354.44      320.50      8.88 o 
  -2  17   8     1473.84     1321.16     20.04 o 
  -1  17   8       13.31       15.69      4.33 o 
   0  17   8      565.05      505.99     11.70 o 
   1  17   8        6.88        3.54      4.44 o 
   2  17   8        2.75       -2.21      4.92 o 
   3  17   8      145.87      149.72      9.55 o 
   4  17   8       99.05       90.09     10.91 o 
   5  17   8       51.73       47.05     10.02 o 
   6  17   8       41.92       41.10     10.98 o 
   7  17   8        0.59        0.59     10.08 o 
  -9  18   8        0.25        7.68      6.92 o 
  -8  18   8        9.14       -0.85      6.29 o 
  -7  18   8       11.53        7.74      5.79 o 
  -6  18   8       30.35       32.35      5.89 o 
  -5  18   8       45.95       46.29      7.05 o 
  -4  18   8      233.57      217.47      9.37 o 
  -3  18   8      135.54      135.72      7.18 o 
  -2  18   8      135.75      142.67      6.47 o 
  -1  18   8     1076.24     1017.37     15.88 o 
   0  18   8      174.49      175.24      6.95 o 
   1  18   8      287.98      287.38      8.63 o 
   2  18   8       26.03       16.05      5.46 o 
   3  18   8      128.17      154.09     10.88 o 
   4  18   8      184.68      174.69     12.05 o 
   5  18   8       11.97       21.94      9.26 o 
   6  18   8       16.72       25.55     10.17 o 
  -9  19   8       49.09       65.75     11.50 o 
  -8  19   8        1.62        0.05      6.42 o 
  -7  19   8        4.70       11.11      6.01 o 
  -6  19   8      189.36      196.34      8.93 o 
  -5  19   8        5.39        6.35      7.00 o 
  -4  19   8      394.88      381.66     12.52 o 
  -3  19   8      261.71      291.12      9.94 o 
  -2  19   8      338.65      293.19      9.41 o 
  -1  19   8      222.31      208.69      7.02 o 
   0  19   8      139.38      129.80      6.36 o 
   1  19   8        2.31        2.51      4.63 o 
   2  19   8       88.18       94.73      6.57 o 
   3  19   8       44.78       40.73      8.30 o 
   4  19   8      171.71      185.48     12.49 o 
   5  19   8        0.44        4.21      8.79 o 
   6  19   8        7.85      -10.14     10.21 o 
  -9  20   8        2.90        3.18      7.08 o 
  -8  20   8       23.34       22.15      6.44 o 
  -7  20   8       28.65       34.48      6.79 o 
  -6  20   8       50.28       64.71      6.82 o 
  -5  20   8       42.47       43.62      6.82 o 
  -4  20   8      125.72      139.14      8.65 o 
  -3  20   8      674.87      658.50     17.04 o 
  -2  20   8       47.83       32.70      5.64 o 
  -1  20   8       95.09       80.10      5.40 o 
   0  20   8      191.31      187.89      8.58 o 
   1  20   8      195.69      174.02      7.41 o 
   2  20   8      161.10      172.59      7.75 o 
   3  20   8       40.54       56.86      8.98 o 
   4  20   8       74.59       78.30     10.24 o 
   5  20   8      155.69      168.10     13.32 o 
   6  20   8       18.35        3.60      9.72 o 
  -9  21   8       30.48       34.85      8.23 o 
  -8  21   8        0.25       -0.56      6.78 o 
  -7  21   8        0.63        1.71      6.29 o 
  -6  21   8        0.94        5.21      5.71 o 
  -5  21   8       15.75       19.77      6.52 o 
  -4  21   8        0.19       -0.22      6.33 o 
  -3  21   8       21.34       21.06      6.64 o 
  -2  21   8       37.55       33.48      5.68 o 
  -1  21   8      374.11      358.44     10.07 o 
   0  21   8       78.77       82.69      5.84 o 
   1  21   8       10.30       16.15      5.94 o 
   2  21   8       43.72       48.31      6.46 o 
   3  21   8      144.21      144.62     10.13 o 
   4  21   8       40.86       36.68      9.30 o 
   5  21   8        5.02        7.57      9.43 o 
   6  21   8        0.06       -9.59      9.59 o 
  -9  22   8        1.68        9.08      7.60 o 
  -8  22   8        3.54       -4.22      6.07 o 
  -7  22   8        1.18       -0.21      6.43 o 
  -6  22   8        8.47        8.46      6.16 o 
  -5  22   8       81.45       66.62      7.68 o 
  -4  22   8       18.08       11.49      6.72 o 
  -3  22   8       32.60       43.28      7.33 o 
  -2  22   8       81.71       90.18      7.44 o 
  -1  22   8        3.74       15.15      5.36 o 
   0  22   8        3.13        6.18      4.75 o 
   1  22   8      217.71      197.35      7.97 o 
   2  22   8        0.01       -4.80      5.52 o 
   3  22   8      271.73      281.32     12.69 o 
   4  22   8       38.36       45.89      8.79 o 
   5  22   8       12.04       10.10      9.74 o 
   6  22   8        2.96        8.37     12.25 o 
  -8  23   8       44.40       47.87      7.39 o 
  -7  23   8       64.28       75.16      8.24 o 
  -6  23   8       10.60        7.99      6.88 o 
  -5  23   8       33.04       31.85      7.19 o 
  -4  23   8      111.14      111.29      8.92 o 
  -3  23   8       15.48       22.74      6.82 o 
  -2  23   8      228.89      202.67     10.69 o 
  -1  23   8        7.13        2.56      5.31 o 
   0  23   8        0.40        1.34      4.70 o 
   1  23   8       44.92       59.29      6.47 o 
   2  23   8       19.12        9.92      6.16 o 
   3  23   8       20.95       29.42      7.83 o 
   4  23   8       92.54       95.26     10.04 o 
   5  23   8       45.13       43.36      9.67 o 
   6  23   8        9.57       18.69     10.97 o 
  -8  24   8       46.05       47.99      7.55 o 
  -7  24   8        1.78        8.17      7.18 o 
  -6  24   8      209.64      230.00     14.98 o 
  -5  24   8       32.92       35.56      8.05 o 
  -4  24   8       79.30       94.37      8.84 o 
  -3  24   8        2.99        8.23      7.82 o 
  -2  24   8       15.30        3.26      6.98 o 
  -1  24   8      141.76      129.07      7.85 o 
   0  24   8       86.21       92.59      6.45 o 
   1  24   8       53.01       56.30      6.19 o 
   2  24   8      177.35      203.04     12.11 o 
   3  24   8       18.04       24.65      9.37 o 
   4  24   8       26.44       26.48      8.59 o 
   5  24   8        0.86        5.57      8.89 o 
  -8  25   8        3.61        8.13      6.82 o 
  -7  25   8       13.71        9.07      7.50 o 
  -6  25   8       69.27       83.95      8.45 o 
  -5  25   8       18.81       24.63      7.48 o 
  -4  25   8        0.80        2.34      6.94 o 
  -3  25   8        5.62       -3.63      6.41 o 
  -2  25   8       12.85       12.31      7.28 o 
  -1  25   8        0.04       -0.27      6.24 o 
   0  25   8      240.92      262.39      9.72 o 
   1  25   8       12.00        7.63      5.98 o 
   2  25   8      179.37      181.10     10.84 o 
   3  25   8       13.36       12.54      7.75 o 
   4  25   8        1.78        2.91      8.07 o 
   5  25   8        0.38        2.42      9.51 o 
  -8  26   8        7.03        0.99      7.00 o 
  -7  26   8        9.37       20.59      7.59 o 
  -6  26   8       12.55       29.94      7.45 o 
  -5  26   8       13.97        9.74      9.37 o 
  -4  26   8        7.37        5.41      7.29 o 
  -3  26   8      151.25      162.14      9.59 o 
  -2  26   8       47.41       50.81      8.65 o 
  -1  26   8      276.65      280.29     11.71 o 
   0  26   8       41.69       36.29      6.88 o 
   1  26   8      143.33      165.43      8.90 o 
   2  26   8       11.30       13.96      7.27 o 
   3  26   8       60.14       36.19      8.78 o 
   4  26   8        5.87       13.12      8.66 o 
   5  26   8        0.58        4.11      9.22 o 
  -8  27   8       28.03       33.75      9.61 o 
  -7  27   8       28.36       26.47      8.06 o 
  -6  27   8        2.21        6.51      7.20 o 
  -5  27   8       22.01       33.26      8.12 o 
  -4  27   8      235.43      259.17     12.88 o 
  -3  27   8      170.06      159.78      9.97 o 
  -2  27   8      201.11      205.50     11.97 o 
  -1  27   8      245.69      241.20     11.29 o 
   0  27   8       33.66       37.58      7.90 o 
   1  27   8      150.50      156.13      8.88 o 
   2  27   8        2.64       -2.23      7.50 o 
   3  27   8       29.09       21.74      8.58 o 
   4  27   8       12.91        8.71      8.99 o 
   5  27   8       24.61       22.16     15.18 o 
  -7  28   8       41.24       37.74      8.43 o 
  -6  28   8       73.18       84.50      9.08 o 
  -5  28   8      104.30      102.08     10.08 o 
  -4  28   8       58.21       67.51     10.52 o 
  -3  28   8        2.34       -5.22      6.65 o 
  -2  28   8        3.84        4.73      7.83 o 
  -1  28   8       19.11       17.91      7.99 o 
   0  28   8       33.45       32.49      8.41 o 
   1  28   8       88.19      110.84     10.65 o 
   2  28   8        0.70        4.28      7.61 o 
   3  28   8       15.19       19.49      9.76 o 
   4  28   8        0.21       -4.98      8.52 o 
   5  28   8        1.65      -10.05     10.05 o 
  -7  29   8        1.17        7.51      7.83 o 
  -6  29   8       20.48       24.44      8.09 o 
  -5  29   8        2.95       17.54      8.41 o 
  -4  29   8       15.34       25.48     10.68 o 
  -3  29   8       44.37       35.69      8.09 o 
  -2  29   8      121.66      136.18     10.95 o 
  -1  29   8       31.42       37.72      8.60 o 
   0  29   8      111.96      112.37      9.60 o 
   1  29   8       31.05       25.81     13.80 o 
   2  29   8       60.72       66.34     11.37 o 
   3  29   8       93.39      103.59     11.36 o 
   4  29   8        1.87        0.93      8.90 o 
  -7  30   8       16.07        7.58      8.22 o 
  -6  30   8        0.02       -7.58      7.63 o 
  -5  30   8       28.69       24.93      8.73 o 
  -4  30   8        0.08       -6.47      8.09 o 
  -3  30   8      267.60      283.86     12.87 o 
  -2  30   8       62.06       65.84     10.65 o 
  -1  30   8      163.82      174.16     12.17 o 
   0  30   8        0.06        8.37      7.47 o 
   1  30   8      204.24      186.51     14.87 o 
   2  30   8       33.10       29.63      8.69 o 
   3  30   8       30.74       30.60     10.01 o 
   4  30   8        5.56        7.39     11.81 o 
  -6  31   8        6.19       -2.81      7.84 o 
  -5  31   8        4.85       -7.55      8.39 o 
  -4  31   8       29.84       17.42      8.57 o 
  -3  31   8       19.58        6.40      7.82 o 
  -2  31   8       25.48       22.22      8.86 o 
  -1  31   8       13.99       17.58     11.25 o 
   0  31   8       11.82       16.18      8.53 o 
   1  31   8       25.84       26.65     10.53 o 
   2  31   8        0.09        8.62      9.11 o 
   3  31   8        2.51       -1.88      8.84 o 
   4  31   8        5.77       24.78     10.03 o 
  -6  32   8        1.55       -0.65      8.54 o 
  -5  32   8        0.26      -10.75     12.82 o 
  -4  32   8        2.10        0.70      8.54 o 
  -3  32   8       49.55       76.92     11.26 o 
  -2  32   8       81.70      104.77     11.26 o 
  -1  32   8      100.25      110.10     11.50 o 
   0  32   8       81.35       81.98     16.83 o 
   1  32   8        0.37       15.58     10.65 o 
   2  32   8       95.84      106.29     23.78 o 
   3  32   8        1.27       20.63     10.54 o 
  -6  33   8        3.22        5.41      8.61 o 
  -5  33   8        0.01       -8.96      8.96 o 
  -4  33   8       30.58       28.54      8.93 o 
  -3  33   8       18.27       28.35      9.83 o 
  -2  33   8      194.99      219.94     15.11 o 
  -1  33   8      204.16      220.39     21.09 o 
   0  33   8      108.91      109.85     16.85 o 
   1  33   8       85.26       90.53     16.00 o 
   2  33   8        0.73       -8.90     10.74 o 
   3  33   8        8.47       17.81     12.20 o 
  -5  34   8        1.41        6.79      9.51 o 
  -4  34   8       24.41       20.21      8.79 o 
  -3  34   8       48.71       40.43     10.27 o 
  -2  34   8        1.48       -8.76      8.76 o 
  -1  34   8      256.88      254.90     17.00 o 
   0  34   8        0.68      -11.91     11.91 o 
   1  34   8       33.88       42.66     11.99 o 
   2  34   8        6.03       -6.52     23.70 o 
  -5  35   8        0.84       -2.98      9.20 o 
  -4  35   8        3.65        7.27      9.10 o 
  -3  35   8       52.74       33.75     15.41 o 
  -2  35   8        6.60        4.29      9.62 o 
  -1  35   8       63.74       85.68     16.68 o 
   0  35   8        0.21       -1.56     28.93 o 
   1  35   8       61.00       73.18     13.28 o 
   2  35   8        0.15      -10.84     11.19 o 
  -4  36   8        8.82        0.99      9.12 o 
  -3  36   8       94.88      104.42     12.52 o 
  -2  36   8       23.07       34.79     11.91 o 
  -1  36   8       22.62       31.49     14.01 o 
   0  36   8      114.46      122.06     19.42 o 
   1  36   8        1.52       -6.98     10.72 o 
  -3  37   8        9.95        7.20     10.19 o 
  -2  37   8       14.90       14.53     14.34 o 
  -1  37   8       33.81       42.25     15.52 o 
   0  37   8       19.35       32.92     15.39 o 
   1  37   8        0.08       -6.62     14.28 o 
  -2  38   8       31.66       15.22     14.71 o 
  -1  38   8        3.13      -12.10     13.79 o 
  -9   0   9      188.88      194.57     10.84 o 
  -7   0   9      661.15      638.54     42.94 o 
  -5   0   9      695.74      680.07     40.57 o 
  -3   0   9      828.81      851.33     27.25 o 
  -1   0   9     1316.43     1206.78     22.51 o 
   1   0   9      267.72      267.41     10.68 o 
   3   0   9      465.27      473.69     17.87 o 
   5   0   9      202.09      266.69     27.48 o 
   7   0   9      107.33      118.48     19.57 o 
 -10   1   9        1.86       12.08      8.48 o 
  -9   1   9        3.00       -1.20      4.48 o 
  -8   1   9        8.78        8.46      5.92 o 
  -7   1   9        2.37       16.80     12.10 o 
  -6   1   9      151.95      122.40     20.49 o 
  -5   1   9      124.24      110.25     13.49 o 
  -4   1   9       65.58       67.90      3.15 o 
  -3   1   9      114.74      129.23      6.45 o 
  -2   1   9       66.48       70.50      3.17 o 
  -1   1   9       98.81       97.78      4.36 o 
   0   1   9        4.45        3.81      3.82 o 
   1   1   9      127.35      141.31      5.88 o 
   2   1   9        6.54        9.13      5.92 o 
   3   1   9      268.39      285.40      8.81 o 
   4   1   9        9.52        5.94      7.36 o 
   5   1   9      187.22      227.53     17.46 o 
   6   1   9       10.73       14.96     12.56 o 
   7   1   9       17.50       16.87     10.63 o 
 -10   2   9        0.29       -8.91      8.91 o 
  -9   2   9       11.62        6.31      4.72 o 
  -8   2   9       29.97       45.35      8.04 o 
  -7   2   9       44.22       39.70     13.26 o 
  -6   2   9      117.00      112.81     15.83 o 
  -5   2   9        9.16        9.46      9.78 o 
  -4   2   9      419.23      417.48     10.17 o 
  -3   2   9      269.06      290.30      7.34 o 
  -2   2   9      102.69      108.46      3.65 o 
  -1   2   9        0.34       -2.69      2.69 o 
   0   2   9      693.92      625.35     11.54 o 
   1   2   9        3.59        2.80      4.17 o 
   2   2   9      426.71      419.28     10.06 o 
   3   2   9      870.92      808.33     15.71 o 
   4   2   9      217.62      223.40     12.45 o 
   5   2   9       21.56       17.60      8.72 o 
   6   2   9      231.04      249.77     14.85 o 
   7   2   9        2.37        7.55     11.79 o 
 -10   3   9        0.22       -4.12      8.03 o 
  -9   3   9       35.65       31.58      6.02 o 
  -8   3   9       78.80       79.14      4.78 o 
  -7   3   9        1.20       -0.26      6.44 o 
  -6   3   9      141.17      121.58     19.31 o 
  -5   3   9        2.33       -1.73      8.94 o 
  -4   3   9      642.74      684.30     11.31 o 
  -3   3   9       94.87       89.53      6.25 o 
  -2   3   9      384.83      414.15      6.69 o 
  -1   3   9      839.33      795.94     10.58 o 
   0   3   9      123.53      107.65      6.13 o 
   1   3   9        1.13        2.62      4.46 o 
   2   3   9      914.42      904.15     15.15 o 
   3   3   9       26.84       25.24      5.16 o 
   4   3   9      183.31      204.16     11.97 o 
   5   3   9        8.50       17.50      8.41 o 
   6   3   9        2.91       -1.47      8.74 o 
   7   3   9       14.05       -7.61     14.85 o 
 -10   4   9        1.92      -13.18     16.56 o 
  -9   4   9       34.80       51.09      6.36 o 
  -8   4   9        3.58        0.86      4.19 o 
  -7   4   9      139.34      140.23     11.53 o 
  -6   4   9        1.37        7.16      9.88 o 
  -5   4   9      352.24      355.88     15.42 o 
  -4   4   9      432.37      430.61      8.25 o 
  -3   4   9      154.57       75.37     16.49 o 
  -2   4   9      523.74      491.87      9.67 o 
  -1   4   9      372.79      342.39      6.41 o 
   0   4   9      475.48      454.67      9.76 o 
   1   4   9      284.34      276.06      8.30 o 
   2   4   9       84.17       74.61      5.59 o 
   3   4   9        5.23       -4.28      4.28 o 
   4   4   9      322.93      313.22     14.10 o 
   5   4   9      125.66      118.87     10.96 o 
   6   4   9       52.26       51.78     10.38 o 
   7   4   9       12.57       -3.31     10.35 o 
 -10   5   9        1.25       -4.14      8.50 o 
  -9   5   9        0.02        4.90      6.54 o 
  -8   5   9      118.77      134.90      7.04 o 
  -7   5   9        0.08        6.74      4.87 o 
  -6   5   9       74.94       80.57     10.48 o 
  -5   5   9       34.91       27.66      3.72 o 
  -4   5   9        6.75        8.42      3.14 o 
  -3   5   9      207.27      185.10      6.56 o 
  -2   5   9       42.96       32.19      2.64 o 
  -1   5   9       15.85       11.22      2.96 o 
   0   5   9      787.13      699.26     11.72 o 
   1   5   9        9.02        1.03      4.47 o 
   2   5   9      193.76      186.70      8.27 o 
   3   5   9      491.63      522.43     16.96 o 
   4   5   9       21.54       12.15      7.60 o 
   5   5   9      332.58      279.66     14.43 o 
   6   5   9       29.58       37.73     10.38 o 
   7   5   9       69.62       69.77     13.63 o 
 -10   6   9       15.15       16.99      9.22 o 
  -9   6   9       28.50       24.28      7.11 o 
  -8   6   9       31.43       32.03      3.10 o 
  -7   6   9      101.19      123.55      9.69 o 
  -6   6   9       87.07       75.31      3.54 o 
  -5   6   9      597.63      570.67     13.34 o 
  -4   6   9       37.89       45.28      5.40 o 
  -3   6   9       44.98       48.96      5.61 o 
  -2   6   9       12.58       13.33      2.67 o 
  -1   6   9       80.46       66.52      3.68 o 
   0   6   9      457.09      421.87      8.85 o 
   1   6   9     1659.09     1553.06     21.65 o 
   2   6   9      311.20      320.68      8.74 o 
   3   6   9       94.10       98.19      6.38 o 
   4   6   9      499.11      437.51     16.25 o 
   5   6   9        4.18       20.65     14.60 o 
   6   6   9       24.83       29.39     10.10 o 
   7   6   9       52.75       79.57     12.41 o 
 -10   7   9       44.37       42.91     14.03 o 
  -9   7   9        5.19        0.70      5.64 o 
  -8   7   9        0.01       -2.91      2.91 o 
  -7   7   9       10.98       13.38      5.00 o 
  -6   7   9       36.41       29.81      3.70 o 
  -5   7   9      144.68      168.49      6.89 o 
  -4   7   9      420.01      409.54      9.60 o 
  -3   7   9      825.89      772.34      9.82 o 
  -2   7   9      864.33      882.04     11.83 o 
  -1   7   9      622.36      586.42      8.84 o 
   0   7   9       28.47       25.28      4.05 o 
   1   7   9      353.55      371.86      8.94 o 
   2   7   9      129.10      174.12      9.36 o 
   3   7   9      413.86      402.22     11.19 o 
   4   7   9       59.08       60.06      8.89 o 
   5   7   9       35.95       48.29      9.52 o 
   6   7   9        9.90        2.46      9.44 o 
   7   7   9       48.38       59.04     11.85 o 
 -10   8   9        4.43       12.66      9.05 o 
  -9   8   9       32.80       36.47      6.49 o 
  -8   8   9        1.11        6.02      3.48 o 
  -7   8   9       52.94       41.85      6.66 o 
  -6   8   9        0.03       10.50      7.99 o 
  -5   8   9       68.31       82.30      5.89 o 
  -4   8   9      102.43       97.70      6.65 o 
  -3   8   9      536.30      520.77      7.60 o 
  -2   8   9        0.65       -0.95      2.95 o 
  -1   8   9        6.78        7.79      3.34 o 
   0   8   9        2.90        3.83      3.73 o 
   1   8   9     1114.18     1054.67     16.34 o 
   2   8   9        9.29       11.09      5.00 o 
   3   8   9       66.01       60.16      6.81 o 
   4   8   9       51.86       55.94      8.90 o 
   5   8   9        0.00       -5.96      7.84 o 
   6   8   9       59.10       63.51     10.86 o 
   7   8   9        8.65        8.95     10.58 o 
 -10   9   9       26.57       48.87     11.77 o 
  -9   9   9       27.60       22.42      6.24 o 
  -8   9   9      201.64      210.89      6.92 o 
  -7   9   9        6.71        4.60      3.13 o 
  -6   9   9       18.38       31.42      6.97 o 
  -5   9   9       41.67       36.44      4.29 o 
  -4   9   9       40.82       38.00      3.51 o 
  -3   9   9      175.89      170.81      4.49 o 
  -2   9   9     1493.55     1411.06     17.53 o 
  -1   9   9       58.13       60.48      3.93 o 
   0   9   9     1644.56     1576.19     21.43 o 
   1   9   9      376.08      382.95     10.00 o 
   2   9   9       84.74       93.46      6.31 o 
   3   9   9      161.53      164.94      7.40 o 
   4   9   9       31.42       29.83     14.12 o 
   5   9   9        3.05        2.27      8.50 o 
   6   9   9       11.50       21.14     10.20 o 
   7   9   9       20.42       17.45     14.29 o 
 -10  10   9        0.16       -3.01      9.31 o 
  -9  10   9        7.14        1.49      5.32 o 
  -8  10   9       80.11       77.07      5.21 o 
  -7  10   9       68.94       75.12      3.97 o 
  -6  10   9       23.11       22.75      7.12 o 
  -5  10   9        5.22        3.35      3.88 o 
  -4  10   9       38.81       38.66      2.97 o 
  -3  10   9        0.05        0.06      2.89 o 
  -2  10   9      245.66      237.02      6.18 o 
  -1  10   9        4.73        6.65      3.39 o 
   0  10   9     1717.87     1659.32     22.45 o 
   1  10   9        1.24       -2.49      3.99 o 
   2  10   9      600.98      554.92     12.40 o 
   3  10   9        0.79       -1.31      4.76 o 
   4  10   9      104.41      117.34     11.37 o 
   5  10   9       16.40       -5.27      7.97 o 
   6  10   9       11.97        2.64      9.58 o 
   7  10   9        0.11       -9.81      9.81 o 
 -10  11   9       14.36       -9.07      9.07 o 
  -9  11   9        1.62        6.18      5.53 o 
  -8  11   9      118.45      122.63      6.04 o 
  -7  11   9       15.51       17.85      4.21 o 
  -6  11   9        0.24       -2.16      2.88 o 
  -5  11   9       52.93       47.59      3.08 o 
  -4  11   9        8.63        8.57      3.09 o 
  -3  11   9      393.09      390.35      7.16 o 
  -2  11   9      181.70      182.66      5.74 o 
  -1  11   9      101.37      105.25      6.59 o 
   0  11   9      247.17      251.02      7.52 o 
   1  11   9      453.72      402.42     10.35 o 
   2  11   9      611.54      556.43     12.57 o 
   3  11   9      368.09      403.31     15.65 o 
   4  11   9       18.37       10.87      8.84 o 
   5  11   9       31.22       25.07      9.21 o 
   6  11   9      122.09      142.46     13.24 o 
   7  11   9        0.77       10.31     10.59 o 
 -10  12   9        0.75       -8.85      8.85 o 
  -9  12   9        0.37        0.54      5.56 o 
  -8  12   9        9.25       16.03      5.19 o 
  -7  12   9       79.17       83.22      5.12 o 
  -6  12   9        6.93       10.19      4.18 o 
  -5  12   9       47.71       56.34      3.56 o 
  -4  12   9      454.24      493.09      8.86 o 
  -3  12   9        5.75        8.01      3.37 o 
  -2  12   9      536.51      529.43     11.43 o 
  -1  12   9      351.97      334.50      7.60 o 
   0  12   9       22.14       23.98      4.37 o 
   1  12   9      571.64      551.48     12.11 o 
   2  12   9       67.67       83.67      6.38 o 
   3  12   9      334.07      347.42     13.46 o 
   4  12   9        0.81       -2.65      7.59 o 
   5  12   9       10.49       11.62      8.64 o 
   6  12   9        0.42       14.13     10.08 o 
   7  12   9       43.83       35.10     14.29 o 
 -10  13   9       18.94       37.54     11.47 o 
  -9  13   9       10.65        2.46      5.81 o 
  -8  13   9       28.22       33.64      5.68 o 
  -7  13   9        5.09        0.47      4.12 o 
  -6  13   9       28.00       26.56      3.98 o 
  -5  13   9      131.85      160.78      5.08 o 
  -4  13   9      345.69      315.68      7.26 o 
  -3  13   9     1302.98     1331.49     18.93 o 
  -2  13   9      573.41      576.87     10.96 o 
  -1  13   9      833.70      848.63     13.47 o 
   0  13   9       93.39       86.57      5.40 o 
   1  13   9      295.07      280.76      8.91 o 
   2  13   9       13.62       19.23      5.56 o 
   3  13   9       42.39       33.15      6.79 o 
   4  13   9        6.79       12.32      8.34 o 
   5  13   9       18.07        5.34      8.70 o 
   6  13   9       15.79       14.15     12.23 o 
 -10  14   9       28.40       31.83      8.32 o 
  -9  14   9       14.68        9.85      6.08 o 
  -8  14   9       34.12       39.11      6.11 o 
  -7  14   9       90.70      113.27      6.81 o 
  -6  14   9       85.87       87.31      6.14 o 
  -5  14   9        7.95        7.48      4.37 o 
  -4  14   9       21.06       22.90      3.97 o 
  -3  14   9       22.56       21.01      4.66 o 
  -2  14   9      527.69      542.15     10.73 o 
  -1  14   9      734.03      663.39     12.56 o 
   0  14   9      856.09      803.57     13.69 o 
   1  14   9      105.75      121.88      6.82 o 
   2  14   9      541.40      535.06     12.74 o 
   3  14   9       39.28       34.30      6.83 o 
   4  14   9       25.13       23.64      8.51 o 
   5  14   9        1.70       -2.78      8.75 o 
   6  14   9       40.86       41.04     10.99 o 
  -9  15   9        2.92       -1.82      6.08 o 
  -8  15   9        7.00        4.16      5.57 o 
  -7  15   9        0.30        5.16      5.05 o 
  -6  15   9       97.31       87.59      6.23 o 
  -5  15   9        2.52       -0.67      4.63 o 
  -4  15   9        0.18        1.10      4.32 o 
  -3  15   9        0.01        0.20      3.93 o 
  -2  15   9       59.56       58.88      5.43 o 
  -1  15   9       10.50        2.96      4.74 o 
   0  15   9      971.65      902.63     14.78 o 
   1  15   9      157.35      163.16      7.38 o 
   2  15   9      461.79      462.39     11.83 o 
   3  15   9       21.59       18.38      6.62 o 
   4  15   9      104.27      138.59     11.57 o 
   5  15   9       10.19       12.92      9.37 o 
   6  15   9       70.44       87.21     13.45 o 
  -9  16   9       10.03       12.63      6.51 o 
  -8  16   9        9.71        7.22      5.85 o 
  -7  16   9       30.60       28.61      5.83 o 
  -6  16   9       33.77       32.69      5.61 o 
  -5  16   9      100.61      112.55     10.61 o 
  -4  16   9      318.21      301.62      9.90 o 
  -3  16   9       60.33       66.70      5.88 o 
  -2  16   9      651.73      647.80     13.38 o 
  -1  16   9       87.41       82.44      6.22 o 
   0  16   9       17.05       10.19      4.36 o 
   1  16   9      272.61      267.23      8.38 o 
   2  16   9        5.82        2.31      5.30 o 
   3  16   9        3.01        6.08      7.40 o 
   4  16   9        6.41        4.54      8.10 o 
   5  16   9       55.65       55.04     10.92 o 
   6  16   9        0.60       10.07     10.17 o 
  -9  17   9        0.96        2.12      6.55 o 
  -8  17   9       28.21       26.81      6.73 o 
  -7  17   9      138.15      136.92      7.87 o 
  -6  17   9      140.96      138.55      7.61 o 
  -5  17   9        0.18        2.51      5.15 o 
  -4  17   9       20.58       19.95      5.07 o 
  -3  17   9       76.23       71.39      6.80 o 
  -2  17   9      214.49      196.57      7.72 o 
  -1  17   9      420.01      443.80     11.44 o 
   0  17   9       95.29       93.80      5.68 o 
   1  17   9      546.22      555.15     14.16 o 
   2  17   9       15.85       15.27      5.56 o 
   3  17   9      147.28      150.01     11.13 o 
   4  17   9        8.00       16.24      8.45 o 
   5  17   9        8.15        8.40      9.30 o 
   6  17   9       19.79       19.67     10.56 o 
  -9  18   9       72.19       77.24      8.11 o 
  -8  18   9        6.07       -5.71      5.71 o 
  -7  18   9       32.56       35.48      6.22 o 
  -6  18   9       13.22       12.41      5.57 o 
  -5  18   9       50.17       59.43     15.15 o 
  -4  18   9      386.63      352.13     10.58 o 
  -3  18   9      259.17      257.17      9.32 o 
  -2  18   9       65.49       82.76      6.04 o 
  -1  18   9      735.56      743.58     15.39 o 
   0  18   9      208.85      225.05      7.79 o 
   1  18   9       72.35       76.95      5.89 o 
   2  18   9       91.40      104.42      8.90 o 
   3  18   9        0.21        5.18      7.68 o 
   4  18   9      234.50      264.09     16.70 o 
   5  18   9        2.34       -8.09      8.82 o 
   6  18   9        2.21       -6.56      9.98 o 
  -9  19   9       16.99       27.50      7.50 o 
  -8  19   9        5.41        7.02      8.57 o 
  -7  19   9        6.21        5.90      5.96 o 
  -6  19   9       70.45       69.87      6.84 o 
  -5  19   9      188.63      196.90      9.55 o 
  -4  19   9        9.94       24.04      6.30 o 
  -3  19   9      160.35      187.54      8.44 o 
  -2  19   9      182.03      190.50      7.94 o 
  -1  19   9        7.01       12.67      5.22 o 
   0  19   9      295.51      284.70      9.28 o 
   1  19   9        0.22       -1.16      4.71 o 
   2  19   9        0.23        9.06      5.74 o 
   3  19   9      171.12      173.98     11.90 o 
   4  19   9       17.82       21.11      8.90 o 
   5  19   9        0.20       11.00      9.48 o 
   6  19   9        3.52       10.35     10.78 o 
  -9  20   9       14.76       14.45      7.21 o 
  -8  20   9       23.06       29.71      6.46 o 
  -7  20   9       33.26       24.51      6.48 o 
  -6  20   9      115.15       88.75      7.44 o 
  -5  20   9      221.10      227.99     10.36 o 
  -4  20   9       90.72       88.95      7.87 o 
  -3  20   9       24.96       31.07      6.00 o 
  -2  20   9       31.85       38.41      5.68 o 
  -1  20   9        6.57        8.90      5.23 o 
   0  20   9      119.54      127.66      8.76 o 
   1  20   9      376.52      351.66     12.59 o 
   2  20   9       58.95       49.16      6.84 o 
   3  20   9       97.50      114.55     10.81 o 
   4  20   9       76.18      106.67     11.80 o 
   5  20   9        7.17        2.73      9.52 o 
   6  20   9       26.35       41.48     11.52 o 
  -9  21   9        0.75       -3.29      6.98 o 
  -8  21   9       46.94       38.46      6.74 o 
  -7  21   9       26.11       33.41      6.94 o 
  -6  21   9      174.21      199.26      9.57 o 
  -5  21   9        0.09        4.63      6.15 o 
  -4  21   9       89.88      103.26     10.22 o 
  -3  21   9       94.73       81.58      6.61 o 
  -2  21   9        0.76       -3.94      5.46 o 
  -1  21   9      165.58      157.03      8.19 o 
   0  21   9       47.40       54.36      6.59 o 
   1  21   9        3.74        0.06      4.86 o 
   2  21   9       44.42       53.72      6.87 o 
   3  21   9      407.57      419.52     15.26 o 
   4  21   9        0.50        3.65      8.83 o 
   5  21   9       38.46       43.37     10.74 o 
  -8  22   9        1.42       -0.84      6.14 o 
  -7  22   9        3.09        6.79      6.72 o 
  -6  22   9      106.24      100.09      8.12 o 
  -5  22   9       10.56       13.02      6.68 o 
  -4  22   9      275.03      259.98     13.97 o 
  -3  22   9       68.96       72.96      7.53 o 
  -2  22   9      102.13      109.71      8.12 o 
  -1  22   9      321.37      342.87     11.20 o 
   0  22   9      233.18      232.58      9.77 o 
   1  22   9      106.34      101.54      6.77 o 
   2  22   9      192.09      207.83     11.61 o 
   3  22   9        5.12        8.55      7.63 o 
   4  22   9      263.14      249.95     15.15 o 
   5  22   9       15.92        2.06      9.88 o 
  -8  23   9        9.94        7.94      6.46 o 
  -7  23   9        7.40        0.71      6.73 o 
  -6  23   9      176.28      192.33     10.00 o 
  -5  23   9      107.86      105.52      9.00 o 
  -4  23   9      275.44      277.73     12.14 o 
  -3  23   9       23.52       32.80      7.37 o 
  -2  23   9      152.22      155.71      8.95 o 
  -1  23   9        1.89       -4.85      5.84 o 
   0  23   9       80.26       80.94      9.34 o 
   1  23   9      120.24      116.00      7.92 o 
   2  23   9      149.33      153.64     15.72 o 
   3  23   9      136.45      165.16     12.94 o 
   4  23   9       31.07       32.79      9.23 o 
   5  23   9       85.94       85.32     11.10 o 
  -8  24   9        0.10        6.71      6.61 o 
  -7  24   9      154.58      171.10     10.26 o 
  -6  24   9        4.07        4.51      6.70 o 
  -5  24   9       80.69       91.75      8.91 o 
  -4  24   9       12.69       27.11      8.97 o 
  -3  24   9      170.47      151.31      9.37 o 
  -2  24   9        3.81       13.28      6.44 o 
  -1  24   9       10.65        7.66      5.91 o 
   0  24   9        7.75        6.83      6.10 o 
   1  24   9      344.24      359.26     13.85 o 
   2  24   9        0.37       -1.88      6.95 o 
   3  24   9      178.97      172.12     11.59 o 
   4  24   9        1.99        1.94      8.53 o 
   5  24   9        0.38       -8.88      8.88 o 
  -8  25   9       18.28       16.72      7.20 o 
  -7  25   9        2.16        5.78      7.24 o 
  -6  25   9      116.30      117.36      9.24 o 
  -5  25   9       84.05       84.15      8.93 o 
  -4  25   9       14.58       26.02     10.79 o 
  -3  25   9       27.88       22.77      7.10 o 
  -2  25   9        3.41       -5.04      7.14 o 
  -1  25   9        1.18        0.49      5.62 o 
   0  25   9      128.10      111.80      8.33 o 
   1  25   9       78.06       77.76      8.76 o 
   2  25   9       19.06       12.90     10.83 o 
   3  25   9       77.90       80.83      9.72 o 
   4  25   9       60.97       79.53     10.62 o 
   5  25   9       94.76      120.97     12.27 o 
  -8  26   9       34.07       16.57      7.37 o 
  -7  26   9       24.12       27.02     10.03 o 
  -6  26   9       76.22       86.75      9.85 o 
  -5  26   9       38.13       45.25     10.61 o 
  -4  26   9        3.10        6.47      7.25 o 
  -3  26   9       68.45       67.25      8.16 o 
  -2  26   9        0.05        2.10      7.50 o 
  -1  26   9       55.39       50.68      7.04 o 
   0  26   9        3.63        6.90      6.42 o 
   1  26   9       12.79        9.86      7.14 o 
   2  26   9      241.88      249.62     27.74 o 
   3  26   9       65.45       65.76      9.88 o 
   4  26   9      146.06      159.62     13.81 o 
  -7  27   9        0.12       -8.74      9.66 o 
  -6  27   9      119.54      125.44      9.98 o 
  -5  27   9       81.89       95.48      9.82 o 
  -4  27   9      103.91      106.82     10.09 o 
  -3  27   9      184.45      149.97      9.90 o 
  -2  27   9        9.07        6.19      7.76 o 
  -1  27   9       37.88       27.65      7.22 o 
   0  27   9       11.44        7.01      6.94 o 
   1  27   9       22.66       27.41      8.95 o 
   2  27   9        7.38       19.42     10.24 o 
   3  27   9      166.98      150.99     13.41 o 
   4  27   9        9.39        6.32      9.04 o 
  -7  28   9        0.40        8.40     10.52 o 
  -6  28   9       11.27       13.18      7.77 o 
  -5  28   9      148.83      184.68     12.07 o 
  -4  28   9       37.34       20.15      8.65 o 
  -3  28   9       19.98       14.93      8.29 o 
  -2  28   9       25.92       32.58      8.82 o 
  -1  28   9        1.45       -5.52      7.87 o 
   0  28   9       14.55        9.28      7.34 o 
   1  28   9        1.11        6.12      9.71 o 
   2  28   9        5.15       19.52     13.46 o 
   3  28   9       34.60       27.54     15.74 o 
   4  28   9        6.46       15.70     10.38 o 
  -7  29   9       48.61       73.89      9.50 o 
  -6  29   9        0.20        2.28      7.72 o 
  -5  29   9        0.19        6.98      8.48 o 
  -4  29   9       90.26       81.86      9.14 o 
  -3  29   9       27.26       29.92      8.81 o 
  -2  29   9       13.36       10.24      8.39 o 
  -1  29   9       15.56       26.01      9.05 o 
   0  29   9       53.07       55.09      8.53 o 
   1  29   9      117.20      112.35     13.09 o 
   2  29   9      169.76      171.59     15.61 o 
   3  29   9        9.56       14.57     11.73 o 
   4  29   9      106.52      134.37     17.79 o 
  -6  30   9       22.54       23.40      8.49 o 
  -5  30   9       64.36       70.70     10.11 o 
  -4  30   9        2.84        0.06      7.69 o 
  -3  30   9        5.09       24.53      9.33 o 
  -2  30   9      134.13      169.99     17.61 o 
  -1  30   9       46.32       22.31      9.13 o 
   0  30   9      203.29      206.46     12.24 o 
   1  30   9        1.99       10.36     10.06 o 
   2  30   9       56.35       31.83     12.17 o 
   3  30   9       33.84       31.98     12.83 o 
  -6  31   9        4.91        3.73      7.93 o 
  -5  31   9        6.51       16.29      8.98 o 
  -4  31   9       59.84       65.22      9.46 o 
  -3  31   9        0.43       -8.57      8.57 o 
  -2  31   9        2.07        6.89      9.15 o 
  -1  31   9      306.35      283.33     15.02 o 
   0  31   9        1.72       -7.84      7.84 o 
   1  31   9       75.92       52.59     12.30 o 
   2  31   9       94.09       92.86     13.84 o 
   3  31   9        2.50       -0.94     12.21 o 
  -6  32   9        0.59       -2.79      8.21 o 
  -5  32   9       80.60       89.98     17.08 o 
  -4  32   9       45.67       42.60      9.20 o 
  -3  32   9        0.75        2.66      8.92 o 
  -2  32   9        0.28        8.03      9.05 o 
  -1  32   9       19.33       33.46      9.97 o 
   0  32   9        3.53        7.96     10.02 o 
   1  32   9      155.36      124.58     14.64 o 
   2  32   9       15.52       27.65     14.76 o 
  -5  33   9       73.25       86.00     14.10 o 
  -4  33   9       33.19       30.00      9.61 o 
  -3  33   9        4.28        8.06      9.48 o 
  -2  33   9        4.93       10.21      9.75 o 
  -1  33   9       88.88      103.19     12.26 o 
   0  33   9      169.86      160.59     14.75 o 
   1  33   9       48.47       81.40     13.59 o 
   2  33   9       54.85       60.70     13.33 o 
  -5  34   9        0.06        4.94      8.76 o 
  -4  34   9        1.59        0.59      8.77 o 
  -3  34   9       12.01       14.40      9.47 o 
  -2  34   9        9.09       30.02     10.29 o 
  -1  34   9       12.01        8.47     13.24 o 
   0  34   9      200.92      191.57     19.54 o 
   1  34   9        0.43       16.70     11.16 o 
  -4  35   9        7.97       14.61      9.97 o 
  -3  35   9        0.02       -8.82      8.82 o 
  -2  35   9       64.69       67.18     11.34 o 
  -1  35   9        5.50        1.79     13.50 o 
   0  35   9       45.63       52.40     15.47 o 
   1  35   9       40.92       38.89     12.66 o 
  -3  36   9        1.14       -9.21      9.21 o 
  -2  36   9       30.61       45.66     12.63 o 
  -1  36   9        1.23      -12.55     12.55 o 
   0  36   9        2.42       -3.41     12.95 o 
 -10   0  10        4.25        2.65     10.32 o 
  -8   0  10        0.04       -5.35      5.35 o 
  -6   0  10        0.04        4.81     14.38 o 
  -4   0  10      814.45      792.58     24.12 o 
  -2   0  10       86.72       88.68      7.92 o 
   0   0  10     2716.49     2502.54     44.34 o 
   2   0  10       64.77       58.56      7.88 o 
   4   0  10       36.76       47.10     12.63 o 
   6   0  10       10.98       15.59     14.16 o 
 -10   1  10        1.08        2.28      7.44 o 
  -9   1  10       26.64       21.75      3.92 o 
  -8   1  10       60.35       56.61      8.57 o 
  -7   1  10        0.02       -2.47     10.78 o 
  -6   1  10       35.57       36.21     11.61 o 
  -5   1  10      270.87      248.60     18.20 o 
  -4   1  10     1075.04     1017.20     20.68 o 
  -3   1  10      474.38      439.80     20.09 o 
  -2   1  10     1300.91     1282.65     18.21 o 
  -1   1  10       93.62       70.98      5.94 o 
   0   1  10     1413.77     1361.09     19.11 o 
   1   1  10      213.00      210.67      7.34 o 
   2   1  10       68.68       70.30      5.59 o 
   3   1  10       39.32       30.14      5.54 o 
   4   1  10      146.34      138.64     14.11 o 
   5   1  10       48.58       68.36     15.98 o 
   6   1  10       64.34       66.13     12.24 o 
   7   1  10       12.76       13.99     15.18 o 
 -10   2  10       15.09        2.68      7.41 o 
  -9   2  10        6.86       12.54      4.80 o 
  -8   2  10       16.28       20.13      4.71 o 
  -7   2  10       46.27       54.40     13.59 o 
  -6   2  10       13.32        1.35     10.70 o 
  -5   2  10        2.28        6.87      9.46 o 
  -4   2  10       13.88        9.03      4.54 o 
  -3   2  10     1549.52     1548.42     38.57 o 
  -2   2  10        2.80        0.12      3.66 o 
  -1   2  10     1163.89     1104.03     18.54 o 
   0   2  10      296.83      283.76      8.30 o 
   1   2  10      132.66      120.44      5.96 o 
   2   2  10       24.75       27.33      4.90 o 
   3   2  10       30.37       29.61      5.40 o 
   4   2  10        1.74       10.27      8.00 o 
   5   2  10      123.93      144.21     13.24 o 
   6   2  10        8.53       10.51     10.01 o 
   7   2  10        0.49       -2.14     10.39 o 
 -10   3  10        0.91        7.29      8.81 o 
  -9   3  10       48.42       43.29      5.33 o 
  -8   3  10        0.01       -4.28      4.28 o 
  -7   3  10        2.37       -2.75     11.50 o 
  -6   3  10      111.50       88.94     13.59 o 
  -5   3  10        3.19       -8.93      8.93 o 
  -4   3  10     1207.32     1178.94     23.43 o 
  -3   3  10      192.06      160.93     14.22 o 
  -2   3  10        0.15       -2.49      3.31 o 
  -1   3  10      660.42      618.53     12.64 o 
   0   3  10        0.35       -4.24      4.24 o 
   1   3  10      112.66      131.29      7.27 o 
   2   3  10       82.61       86.82      6.04 o 
   3   3  10        5.64        5.96      5.00 o 
   4   3  10      222.97      206.46     13.24 o 
   5   3  10       23.08       39.13      9.55 o 
   6   3  10        0.98        6.48      9.71 o 
 -10   4  10        2.16        8.05     11.29 o 
  -9   4  10       78.79       74.83      6.02 o 
  -8   4  10       68.39       56.44      8.93 o 
  -7   4  10       74.49       84.67     15.95 o 
  -6   4  10       48.69       49.69     12.34 o 
  -5   4  10       44.40       53.34      6.32 o 
  -4   4  10      526.96      518.68     12.87 o 
  -3   4  10       18.53       21.14      2.85 o 
  -2   4  10      148.45      134.02      4.96 o 
  -1   4  10     1980.35     1847.37     28.02 o 
   0   4  10      113.26       97.95      5.42 o 
   1   4  10        3.26       -2.36      4.12 o 
   2   4  10        7.76        7.37      4.62 o 
   3   4  10        2.34       -0.05      4.96 o 
   4   4  10        3.20        7.60      7.86 o 
   5   4  10        3.10       16.82      8.88 o 
   6   4  10       32.91       23.63     10.43 o 
 -10   5  10       19.51       19.76     12.47 o 
  -9   5  10       21.28       23.69      5.33 o 
  -8   5  10      138.48      148.20     10.69 o 
  -7   5  10       12.90       27.10     17.53 o 
  -6   5  10       64.42       65.20     13.14 o 
  -5   5  10      103.91      115.92     10.28 o 
  -4   5  10       81.19       91.77      5.57 o 
  -3   5  10       70.53       72.92      3.34 o 
  -2   5  10     1600.11     1577.62     19.17 o 
  -1   5  10       66.57       71.72      5.62 o 
   0   5  10      501.25      488.48      9.94 o 
   1   5  10      229.13      194.17      7.48 o 
   2   5  10       67.67       52.11      5.45 o 
   3   5  10       32.53       45.21      5.72 o 
   4   5  10       15.20       -5.77      7.68 o 
   5   5  10       74.42       89.83     11.40 o 
   6   5  10       42.36       22.63     10.52 o 
 -10   6  10        0.12        0.79      7.91 o 
  -9   6  10        1.72        4.86      5.13 o 
  -8   6  10       35.73       19.09      7.49 o 
  -7   6  10       73.27       36.72     19.44 o 
  -6   6  10        1.08        1.00      3.18 o 
  -5   6  10      166.71      175.94     10.74 o 
  -4   6  10       29.86       31.47      4.01 o 
  -3   6  10      416.02      429.36      6.77 o 
  -2   6  10      534.88      532.56      8.78 o 
  -1   6  10        6.36        6.46      4.44 o 
   0   6  10       70.17       75.35      5.62 o 
   1   6  10      178.40      154.97      6.32 o 
   2   6  10       18.72       21.77      4.96 o 
   3   6  10       55.05       55.63      5.89 o 
   4   6  10       47.91       52.70      9.27 o 
   5   6  10       15.04       18.87      8.88 o 
   6   6  10       19.26       24.98     10.37 o 
 -10   7  10        8.79       18.87      8.82 o 
  -9   7  10        1.70        2.98      6.46 o 
  -8   7  10       32.26       42.12     14.24 o 
  -7   7  10        3.76        6.59      9.99 o 
  -6   7  10      264.56      255.30      7.01 o 
  -5   7  10        0.02       -1.83      3.05 o 
  -4   7  10      530.80      506.90     17.20 o 
  -3   7  10      370.03      361.25      7.29 o 
  -2   7  10       73.18       65.09      4.05 o 
  -1   7  10        8.27       12.79      4.62 o 
   0   7  10       21.11       14.05      4.24 o 
   1   7  10      106.08      104.93      5.69 o 
   2   7  10      165.20      169.41      7.21 o 
   3   7  10        1.21       -1.73      4.83 o 
   4   7  10       93.65       90.96     10.40 o 
   5   7  10       25.08       28.87      9.56 o 
   6   7  10        1.81       -4.55      9.16 o 
 -10   8  10       15.95       24.85      9.10 o 
  -9   8  10       27.90       24.51      7.23 o 
  -8   8  10        9.54        7.56      3.41 o 
  -7   8  10        7.01        8.50      4.78 o 
  -6   8  10        0.09       -2.20      3.41 o 
  -5   8  10        3.38        2.17      5.22 o 
  -4   8  10       72.84       81.65      8.50 o 
  -3   8  10        9.97       10.70      2.88 o 
  -2   8  10       59.60       69.12      4.18 o 
  -1   8  10       74.52       64.86      5.47 o 
   0   8  10      118.74       96.35      5.54 o 
   1   8  10       40.78       52.98      4.87 o 
   2   8  10      132.33      155.99      7.55 o 
   3   8  10        0.98       -5.71      5.71 o 
   4   8  10      198.95      219.30     17.32 o 
   5   8  10       11.06        9.53      8.92 o 
   6   8  10       73.99       96.85     12.29 o 
 -10   9  10        0.11        8.25     10.26 o 
  -9   9  10       51.67       44.63      7.85 o 
  -8   9  10       18.13       17.74      6.38 o 
  -7   9  10        1.19        4.45     10.14 o 
  -6   9  10       23.62       19.51      4.50 o 
  -5   9  10       34.23       30.95      4.82 o 
  -4   9  10        6.21        8.43      2.64 o 
  -3   9  10      183.78      179.24      4.85 o 
  -2   9  10      372.72      364.40      8.50 o 
  -1   9  10       21.31       32.17      5.88 o 
   0   9  10      242.86      231.36      7.06 o 
   1   9  10       78.13       60.32      5.57 o 
   2   9  10        0.02       -1.18      4.91 o 
   3   9  10       85.30       76.71      8.50 o 
   4   9  10       44.34       49.47      9.45 o 
   5   9  10       68.23       86.72     10.99 o 
   6   9  10       76.51       99.41     12.67 o 
 -10  10  10        0.14       -5.28      8.00 o 
  -9  10  10        2.88      -11.88     20.23 o 
  -8  10  10      121.48      126.87      6.22 o 
  -7  10  10      254.91      252.25      6.31 o 
  -6  10  10      443.31      419.65     11.07 o 
  -5  10  10      377.42      401.06      9.04 o 
  -4  10  10       48.13       42.70      3.26 o 
  -3  10  10      131.30      142.15      6.86 o 
  -2  10  10       27.47       26.39      4.23 o 
  -1  10  10       41.93       41.98      4.77 o 
   0  10  10      143.66      140.67      6.39 o 
   1  10  10      197.32      212.42      8.19 o 
   2  10  10        1.21       -1.79      5.10 o 
   3  10  10       30.87       53.77     10.18 o 
   4  10  10       14.65       11.27      8.27 o 
   5  10  10      118.33      146.87     12.55 o 
   6  10  10       20.86       28.87     10.97 o 
 -10  11  10        8.83        2.50     10.55 o 
  -9  11  10       11.92       11.95      7.89 o 
  -8  11  10        0.97        5.92      4.52 o 
  -7  11  10        0.95       -0.40      3.00 o 
  -6  11  10      284.31      281.03      6.79 o 
  -5  11  10        0.51        0.21      2.76 o 
  -4  11  10      350.52      361.68      8.50 o 
  -3  11  10       93.48       82.33      4.05 o 
  -2  11  10        8.83        5.41      3.88 o 
  -1  11  10      188.73      178.78      6.75 o 
   0  11  10       38.56       36.39      5.35 o 
   1  11  10      116.62      102.98      6.51 o 
   2  11  10       58.00       55.38      6.91 o 
   3  11  10      195.51      233.00     10.46 o 
   4  11  10       55.74       46.97      9.31 o 
   5  11  10        5.47       22.10      9.64 o 
   6  11  10       28.50       44.89     11.53 o 
  -9  12  10       16.23       19.90     10.77 o 
  -8  12  10       29.24       25.57      5.23 o 
  -7  12  10       39.31       39.43      4.85 o 
  -6  12  10      124.43      133.03      6.75 o 
  -5  12  10        0.06       -2.74      3.10 o 
  -4  12  10        0.11       -0.33      3.39 o 
  -3  12  10        1.67        0.07      3.48 o 
  -2  12  10      111.54      119.12      5.64 o 
  -1  12  10      165.29      138.80      6.29 o 
   0  12  10        9.99       13.66      5.02 o 
   1  12  10       59.22       52.88      5.58 o 
   2  12  10      143.05      151.44      7.94 o 
   3  12  10       24.01        9.99      8.58 o 
   4  12  10      200.77      208.17     12.99 o 
   5  12  10       15.75       21.54      9.76 o 
   6  12  10       61.08       62.69     13.05 o 
  -9  13  10        7.43       15.93      8.28 o 
  -8  13  10       64.27       65.44      6.11 o 
  -7  13  10       49.64       52.96      6.97 o 
  -6  13  10      280.88      288.94      7.87 o 
  -5  13  10       62.19       54.86      4.03 o 
  -4  13  10      400.77      379.97      8.86 o 
  -3  13  10       76.42       78.33      4.99 o 
  -2  13  10      551.09      571.40     12.08 o 
  -1  13  10       32.27       33.62      4.88 o 
   0  13  10      109.32      111.79      6.86 o 
   1  13  10       98.33       79.36      6.27 o 
   2  13  10      150.50      160.02      7.98 o 
   3  13  10       43.32       44.71      7.30 o 
   4  13  10       93.20       92.60     10.67 o 
   5  13  10        0.42       -7.47      8.98 o 
   6  13  10       63.74       77.21     12.42 o 
  -9  14  10        0.11       12.84      8.57 o 
  -8  14  10        0.95        3.25      5.17 o 
  -7  14  10       39.29       42.03      5.54 o 
  -6  14  10        1.99       -3.23      4.51 o 
  -5  14  10      416.87      417.79     11.62 o 
  -4  14  10      153.29      132.70      6.49 o 
  -3  14  10      371.86      341.88      8.88 o 
  -2  14  10        0.03        2.57      4.33 o 
  -1  14  10        3.83        7.90      4.78 o 
   0  14  10      160.60      137.81      7.38 o 
   1  14  10       84.23       98.25      6.66 o 
   2  14  10        0.07       -0.98      5.36 o 
   3  14  10      152.49      138.71     10.65 o 
   4  14  10        0.77       -1.42      8.28 o 
   5  14  10       38.99       35.41     10.36 o 
   6  14  10        0.19        0.47     10.25 o 
  -9  15  10       17.75        7.57      9.50 o 
  -8  15  10        3.51       -4.45      5.36 o 
  -7  15  10      102.13      104.22      6.80 o 
  -6  15  10       24.72       28.46      5.33 o 
  -5  15  10       31.53       42.90      4.86 o 
  -4  15  10        3.27        3.95      4.54 o 
  -3  15  10      149.53      150.85      6.67 o 
  -2  15  10     1103.51     1013.58     17.98 o 
  -1  15  10       83.87       89.02      6.36 o 
   0  15  10      391.40      371.22     11.19 o 
   1  15  10       19.77       22.47      5.34 o 
   2  15  10       74.67       75.22      7.01 o 
   3  15  10       42.34       41.61      8.72 o 
   4  15  10       16.63       27.96      9.11 o 
   5  15  10       62.76       85.48     13.17 o 
   6  15  10       32.36       23.53     13.11 o 
  -9  16  10        6.59        8.20      7.28 o 
  -8  16  10       10.35        9.34      5.73 o 
  -7  16  10       68.67       75.77      6.97 o 
  -6  16  10        4.32        5.64      5.09 o 
  -5  16  10      603.89      566.76     12.29 o 
  -4  16  10        0.00       -3.57      4.58 o 
  -3  16  10        0.71       -2.12      4.56 o 
  -2  16  10       17.26       15.59      4.77 o 
  -1  16  10       53.01       39.24      5.65 o 
   0  16  10      105.67       95.53      6.98 o 
   1  16  10      153.64      157.40      9.72 o 
   2  16  10      342.04      337.28     10.97 o 
   3  16  10       33.55       33.70      8.55 o 
   4  16  10        3.19       -1.23     11.85 o 
   5  16  10        1.24        6.28      9.80 o 
   6  16  10        0.98       16.08     10.51 o 
  -9  17  10        0.22        0.73      7.35 o 
  -8  17  10        9.52        5.68      5.46 o 
  -7  17  10       19.48       20.14      5.96 o 
  -6  17  10      255.46      244.71     10.04 o 
  -5  17  10      121.48      130.00      7.42 o 
  -4  17  10      243.41      227.24     12.40 o 
  -3  17  10       52.38       59.82      6.10 o 
  -2  17  10      123.62      113.12      6.65 o 
  -1  17  10       55.81       54.85      5.98 o 
   0  17  10        0.27       -2.55      5.10 o 
   1  17  10        0.01       -1.60      5.57 o 
   2  17  10      219.30      229.93     11.02 o 
   3  17  10        0.10       -0.69      7.97 o 
   4  17  10      127.47      105.85     11.67 o 
   5  17  10       29.62       34.98     10.72 o 
  -9  18  10        7.40       12.30      9.09 o 
  -8  18  10        4.23        2.62      5.49 o 
  -7  18  10       75.84       97.60      8.38 o 
  -6  18  10       14.38       14.18      5.67 o 
  -5  18  10        0.18       -2.60      5.74 o 
  -4  18  10      119.76      119.12      7.10 o 
  -3  18  10      204.45      202.25      8.00 o 
  -2  18  10        4.24       -0.24      4.76 o 
  -1  18  10      236.08      227.55      8.81 o 
   0  18  10        3.58        8.04      5.52 o 
   1  18  10       63.78       49.11      6.90 o 
   2  18  10        9.97        8.16      6.40 o 
   3  18  10       32.06       22.78     10.58 o 
   4  18  10       17.24       25.02      9.81 o 
   5  18  10        6.30       11.32      9.87 o 
  -9  19  10       13.91       14.47      6.95 o 
  -8  19  10        1.51       -5.48      5.48 o 
  -7  19  10       12.39       17.67      6.22 o 
  -6  19  10        0.49        0.79      5.53 o 
  -5  19  10        0.56        4.10      6.06 o 
  -4  19  10        0.32       -4.37      5.01 o 
  -3  19  10        5.83        3.86      5.00 o 
  -2  19  10      197.77      209.64      8.45 o 
  -1  19  10      117.74      108.17      7.15 o 
   0  19  10      146.53      133.02      7.87 o 
   1  19  10       27.04       17.26      6.09 o 
   2  19  10       92.26       92.18      8.32 o 
   3  19  10        0.54        5.81      9.14 o 
   4  19  10        4.25        9.04      9.35 o 
   5  19  10       14.91       24.68     10.76 o 
  -8  20  10        1.06       -5.89      5.89 o 
  -7  20  10        0.22        5.18      6.11 o 
  -6  20  10        0.13       -2.58      6.19 o 
  -5  20  10       12.05        1.31      6.16 o 
  -4  20  10       64.91       61.10      6.63 o 
  -3  20  10       34.17       30.45      5.65 o 
  -2  20  10      198.61      236.50     11.24 o 
  -1  20  10        3.82        0.16      5.18 o 
   0  20  10      106.17      105.61      7.73 o 
   1  20  10        0.54        0.79      5.72 o 
   2  20  10       59.21       60.31      8.49 o 
   3  20  10       31.48       26.58      8.30 o 
   4  20  10       30.06       39.64     10.63 o 
   5  20  10        3.52       -9.50      9.50 o 
  -8  21  10        0.14       -1.47      6.15 o 
  -7  21  10       22.22       32.44      9.82 o 
  -6  21  10       21.35       18.61      6.52 o 
  -5  21  10        4.42        8.98      7.85 o 
  -4  21  10       29.70       22.51      7.93 o 
  -3  21  10      298.78      288.37     11.40 o 
  -2  21  10      162.58      166.89      8.16 o 
  -1  21  10       16.76       24.98      5.95 o 
   0  21  10       32.78       34.92      6.48 o 
   1  21  10       28.35       30.32      6.87 o 
   2  21  10       21.82       18.25      8.00 o 
   3  21  10        0.32       19.92      8.90 o 
   4  21  10       48.12       20.51     14.43 o 
   5  21  10       25.55       21.21     10.85 o 
  -8  22  10        5.29        1.74      6.27 o 
  -7  22  10       15.05        5.97      6.82 o 
  -6  22  10       63.89       66.31      7.67 o 
  -5  22  10       24.59       25.20      7.13 o 
  -4  22  10       21.49       11.90      6.94 o 
  -3  22  10      119.13      132.63      7.81 o 
  -2  22  10        3.33       13.14      6.24 o 
  -1  22  10      293.97      306.28     15.16 o 
   0  22  10        0.98        0.60      5.76 o 
   1  22  10      121.29      110.85      9.45 o 
   2  22  10       52.95       55.36      9.38 o 
   3  22  10       57.63       49.17     12.12 o 
   4  22  10        0.01       -3.85      9.29 o 
   5  22  10        0.31        1.91     10.22 o 
  -8  23  10       30.40       25.67      7.70 o 
  -7  23  10        0.88       -0.95      6.64 o 
  -6  23  10       68.47       78.58      8.00 o 
  -5  23  10       77.07       78.81     10.56 o 
  -4  23  10       36.82       41.58      7.73 o 
  -3  23  10       78.52       93.80      7.27 o 
  -2  23  10      224.92      227.61     10.47 o 
  -1  23  10       52.27       61.74      7.02 o 
   0  23  10      169.23      168.66      9.15 o 
   1  23  10        1.51        8.08      7.10 o 
   2  23  10       14.02        1.04     14.22 o 
   3  23  10       13.45       17.77     10.69 o 
   4  23  10        8.77        6.25      9.77 o 
  -8  24  10        9.15       -6.99      7.07 o 
  -7  24  10       32.09       28.76      7.61 o 
  -6  24  10        0.51        0.83      6.80 o 
  -5  24  10        3.35        7.03     10.29 o 
  -4  24  10       65.45       84.56      9.01 o 
  -3  24  10        8.03       12.90      7.73 o 
  -2  24  10       32.21       40.21      7.13 o 
  -1  24  10       13.54       10.38      6.05 o 
   0  24  10       78.51       92.34      8.07 o 
   1  24  10       32.34       24.77      7.86 o 
   2  24  10       84.45       85.95     12.27 o 
   3  24  10       25.44       18.72     11.16 o 
   4  24  10        8.17        8.57     13.32 o 
  -7  25  10        1.28        8.74      7.45 o 
  -6  25  10       27.76       36.39      7.72 o 
  -5  25  10       48.34       39.99      8.67 o 
  -4  25  10       97.95       93.74      9.46 o 
  -3  25  10        2.61        5.10      9.67 o 
  -2  25  10      227.15      250.10     11.34 o 
  -1  25  10        0.23        4.40      5.85 o 
   0  25  10      234.45      227.81     10.55 o 
   1  25  10        3.16       -7.21      7.21 o 
   2  25  10       53.46       52.00     12.09 o 
   3  25  10       14.30        6.20     10.73 o 
   4  25  10       59.06       46.00     13.48 o 
  -7  26  10        5.70        0.71      7.52 o 
  -6  26  10       80.34       86.40      9.10 o 
  -5  26  10        6.74        8.81      8.07 o 
  -4  26  10       69.03       97.64      8.93 o 
  -3  26  10      361.93      368.83     15.17 o 
  -2  26  10       25.91       16.63      8.15 o 
  -1  26  10      312.23      308.69     14.73 o 
   0  26  10       19.00       21.50      8.03 o 
   1  26  10       97.54      105.91     10.23 o 
   2  26  10      112.94      126.85     14.18 o 
   3  26  10        5.70       13.42     11.13 o 
   4  26  10        1.55        3.63     12.06 o 
  -7  27  10        0.08       -7.33      7.33 o 
  -6  27  10        3.51       -1.54      7.28 o 
  -5  27  10       74.39       80.29     10.03 o 
  -4  27  10      151.70      161.05     10.34 o 
  -3  27  10        5.51        1.52      9.83 o 
  -2  27  10       23.01       13.50      8.53 o 
  -1  27  10       31.47       39.07      7.10 o 
   0  27  10       52.07       47.93      8.42 o 
   1  27  10       65.00       88.23     10.84 o 
   2  27  10       10.87        6.67     10.49 o 
   3  27  10        3.27       -7.33     10.52 o 
  -7  28  10       10.38       12.74      9.36 o 
  -6  28  10       12.56        9.50      7.76 o 
  -5  28  10        9.93       17.42      8.84 o 
  -4  28  10        6.00        4.86      7.59 o 
  -3  28  10       24.96       39.71      9.40 o 
  -2  28  10        8.13        9.78      8.43 o 
  -1  28  10       58.13       68.99      8.84 o 
   0  28  10       48.10       69.26      9.17 o 
   1  28  10       50.38       67.89     18.25 o 
   2  28  10       25.47       24.32     11.54 o 
   3  28  10       13.37       11.61     11.58 o 
  -6  29  10       26.74       35.55      8.54 o 
  -5  29  10       14.42        3.65      8.62 o 
  -4  29  10      238.95      239.69     12.51 o 
  -3  29  10       73.23       83.60     10.51 o 
  -2  29  10      124.65      139.10     11.84 o 
  -1  29  10        3.94        5.08      8.46 o 
   0  29  10       34.69       46.37      8.97 o 
   1  29  10       12.01       23.97     11.05 o 
   2  29  10        0.02       -3.60     13.58 o 
   3  29  10        0.62       10.05     11.70 o 
  -6  30  10       24.20       15.55      8.26 o 
  -5  30  10      122.71      118.73     11.90 o 
  -4  30  10        8.23       14.93      8.65 o 
  -3  30  10      148.85      183.39     12.79 o 
  -2  30  10       64.14       57.70     10.31 o 
  -1  30  10        5.50        0.83     13.23 o 
   0  30  10        0.24        0.93      8.00 o 
   1  30  10        0.39        2.60     10.27 o 
   2  30  10        4.10        8.60     11.23 o 
  -5  31  10        0.55       -4.65      8.16 o 
  -4  31  10        1.08       -1.25      8.06 o 
  -3  31  10       50.95       71.63     10.67 o 
  -2  31  10        3.17       23.00      9.90 o 
  -1  31  10        0.01       -6.30     10.87 o 
   0  31  10        7.33       -7.70      9.44 o 
   1  31  10        3.35       15.24     10.94 o 
   2  31  10        0.04       -6.72     11.52 o 
  -5  32  10      111.58      101.32     10.60 o 
  -4  32  10        6.22       11.26      9.09 o 
  -3  32  10       27.88       37.54     10.09 o 
  -2  32  10        8.05       -1.99      9.15 o 
  -1  32  10       64.45       91.93     12.02 o 
   0  32  10        4.23        7.59     10.27 o 
   1  32  10        0.54       -5.83     10.34 o 
  -4  33  10       50.63       52.65     14.65 o 
  -3  33  10       17.99       21.00      9.76 o 
  -2  33  10       47.48       82.24     11.68 o 
  -1  33  10        8.32        8.54     10.03 o 
   0  33  10       37.64       32.37     11.34 o 
   1  33  10        0.05       -3.06     10.98 o 
  -4  34  10        4.16        9.88      9.84 o 
  -3  34  10        0.35       -7.94      9.25 o 
  -2  34  10       12.01       22.06     10.34 o 
  -1  34  10        0.68       16.97     13.60 o 
   0  34  10       12.97        4.98     14.44 o 
  -2  35  10        0.01       -4.48      9.94 o 
  -1  35  10        9.07        9.78     14.28 o 
  -9   0  11       40.81       35.85      9.16 o 
  -7   0  11      126.55      114.47     23.08 o 
  -5   0  11        0.51       10.36     15.33 o 
  -3   0  11      184.19      177.91      7.29 o 
  -1   0  11        1.20       -7.13      8.06 o 
   1   0  11     1479.91     1436.06     34.86 o 
   3   0  11       16.56       26.58      9.56 o 
   5   0  11        7.26       -7.95     12.97 o 
 -10   1  11        0.45       -0.85      6.74 o 
  -9   1  11       31.77       33.12      6.30 o 
  -8   1  11       11.68       14.92     14.04 o 
  -7   1  11       11.07        4.71     21.32 o 
  -6   1  11       33.08       32.73     22.69 o 
  -5   1  11       47.12       25.27     17.30 o 
  -4   1  11       76.61       93.51      8.33 o 
  -3   1  11      442.21      424.49      7.74 o 
  -2   1  11       12.73        3.11      4.06 o 
  -1   1  11      121.92      113.26      6.61 o 
   0   1  11       16.70       13.74      4.96 o 
   1   1  11      706.29      655.94     14.94 o 
   2   1  11      385.81      387.23     10.29 o 
   3   1  11       90.50      101.83      8.25 o 
   4   1  11      121.32      111.52     10.95 o 
   5   1  11       38.33       19.72      9.89 o 
   6   1  11       29.08       22.04     10.94 o 
 -10   2  11       19.66       21.42      7.50 o 
  -9   2  11       31.50       20.31     14.73 o 
  -8   2  11       19.76        4.31     13.46 o 
  -7   2  11        2.82        4.14     12.07 o 
  -6   2  11      207.91      200.76     18.69 o 
  -5   2  11        5.54       10.13     10.33 o 
  -4   2  11       55.66       59.85      5.34 o 
  -3   2  11      494.11      482.01      9.00 o 
  -2   2  11      714.42      683.84     10.77 o 
  -1   2  11      236.15      225.62      8.06 o 
   0   2  11      264.11      262.25      8.85 o 
   1   2  11       19.35        1.65      5.41 o 
   2   2  11      991.73      981.00     16.92 o 
   3   2  11        9.96       11.83      6.51 o 
   4   2  11      124.62      130.91     11.43 o 
   5   2  11        0.11       -8.27      8.27 o 
   6   2  11        6.52       22.93     11.06 o 
 -10   3  11       29.29       26.20      7.54 o 
  -9   3  11       11.39       19.32      8.02 o 
  -8   3  11       10.32       -0.17     19.56 o 
  -7   3  11        6.02       -6.30     11.08 o 
  -6   3  11       70.45       60.89     16.37 o 
  -5   3  11      160.78      121.06     23.08 o 
  -4   3  11       33.91       37.78      5.99 o 
  -3   3  11      364.46      364.15      7.22 o 
  -2   3  11     1224.69     1152.49     18.99 o 
  -1   3  11      879.61      839.42     15.96 o 
   0   3  11      447.05      443.56     12.58 o 
   1   3  11      141.63      119.20      7.43 o 
   2   3  11       21.10       15.06      5.24 o 
   3   3  11        0.97        0.70      6.21 o 
   4   3  11       12.09       15.82      8.62 o 
   5   3  11        0.45      -10.02     11.14 o 
   6   3  11       15.60        5.93     10.23 o 
 -10   4  11        0.14       -2.63      7.06 o 
  -9   4  11       39.61       36.35     12.47 o 
  -8   4  11       23.08       23.29     11.11 o 
  -7   4  11      122.93       88.69     15.72 o 
  -6   4  11        1.57       13.68     11.16 o 
  -5   4  11       12.02       11.83      4.94 o 
  -4   4  11       69.32       73.72      8.96 o 
  -3   4  11       15.19        6.87      3.08 o 
  -2   4  11       66.13       63.60      5.21 o 
  -1   4  11      333.05      324.48     10.03 o 
   0   4  11      861.27      805.86     16.06 o 
   1   4  11      586.91      572.84     13.84 o 
   2   4  11       17.40       19.42      5.19 o 
   3   4  11       67.92       84.22      8.21 o 
   4   4  11      126.28      132.07     11.44 o 
   5   4  11        9.03        8.99      9.64 o 
   6   4  11        4.22       -1.58     10.20 o 
 -10   5  11       10.64       19.25      7.73 o 
  -9   5  11        0.49        2.70      6.68 o 
  -8   5  11       14.43       18.32      6.44 o 
  -7   5  11       68.87       53.51     14.36 o 
  -6   5  11        0.26       11.10     11.56 o 
  -5   5  11       32.22       33.34      3.48 o 
  -4   5  11      338.11      328.00      8.86 o 
  -3   5  11      312.59      312.05      5.78 o 
  -2   5  11      194.43      182.95      6.24 o 
  -1   5  11      938.65      879.31     16.48 o 
   0   5  11       53.30       45.99      5.77 o 
   1   5  11      301.72      300.60      9.24 o 
   2   5  11       78.69       86.12      6.42 o 
   3   5  11       97.31       83.79      7.86 o 
   4   5  11      327.06      320.35     15.86 o 
   5   5  11       43.86       35.48     10.29 o 
   6   5  11       67.37       83.04     12.58 o 
 -10   6  11        2.90       -4.95      7.33 o 
  -9   6  11       59.87       64.52      6.48 o 
  -8   6  11        7.06       10.74     16.23 o 
  -7   6  11        1.04       10.32     17.99 o 
  -6   6  11       77.28       73.52     17.19 o 
  -5   6  11        9.58        7.85      3.31 o 
  -4   6  11       26.90       24.61      4.39 o 
  -3   6  11      169.24      166.33      5.91 o 
  -2   6  11       93.42      104.31      6.39 o 
  -1   6  11     1208.17     1161.56     20.02 o 
   0   6  11      224.75      217.80      8.33 o 
   1   6  11       30.81       23.47      5.47 o 
   2   6  11      226.19      216.83      9.58 o 
   3   6  11        0.78       -2.58      6.17 o 
   4   6  11        0.48        9.43      8.57 o 
   5   6  11       26.39       29.65     10.26 o 
   6   6  11       11.84       16.13     10.92 o 
 -10   7  11        0.01       -7.36      7.36 o 
  -9   7  11        1.94       -2.86      5.34 o 
  -8   7  11       19.56       19.87      7.16 o 
  -7   7  11      175.95      171.00     26.77 o 
  -6   7  11       20.88       30.49      6.19 o 
  -5   7  11      314.36      282.11     10.06 o 
  -4   7  11      105.75      111.56      3.56 o 
  -3   7  11        0.06        0.17      2.81 o 
  -2   7  11      848.08      808.76     13.67 o 
  -1   7  11        7.18       -0.21      5.13 o 
   0   7  11      215.51      232.18      8.66 o 
   1   7  11       23.09       12.11      6.07 o 
   2   7  11        7.26        9.29      5.03 o 
   3   7  11      140.80      137.48      9.05 o 
   4   7  11        0.04       -3.28      8.12 o 
   5   7  11        0.06        3.59      9.65 o 
   6   7  11        4.11       12.31     10.83 o 
  -9   8  11        9.58       20.54      6.71 o 
  -8   8  11        0.33       -5.75      6.71 o 
  -7   8  11       54.05       74.89     20.31 o 
  -6   8  11       27.75       29.00      5.31 o 
  -5   8  11      260.32      253.09      8.69 o 
  -4   8  11        5.40        3.86      2.80 o 
  -3   8  11       65.65       58.55      3.59 o 
  -2   8  11       91.72       82.03      6.52 o 
  -1   8  11       44.91       33.56      5.19 o 
   0   8  11      139.49      122.57      7.00 o 
   1   8  11       26.18       18.71      6.31 o 
   2   8  11        8.89        2.26      5.94 o 
   3   8  11      241.84      234.84     11.29 o 
   4   8  11       15.49       14.61      8.83 o 
   5   8  11      201.35      265.43     29.66 o 
   6   8  11       92.03      123.81     13.92 o 
  -9   9  11        1.65       -4.98      6.50 o 
  -8   9  11        1.40        8.42      4.50 o 
  -7   9  11       56.85       56.03     19.52 o 
  -6   9  11       42.23       51.60      4.69 o 
  -5   9  11       13.21       27.13      4.40 o 
  -4   9  11      253.31      230.07      5.55 o 
  -3   9  11      276.82      267.39      6.13 o 
  -2   9  11        3.01        2.30      3.86 o 
  -1   9  11        2.42        0.06      4.58 o 
   0   9  11      301.86      304.43     11.24 o 
   1   9  11      145.31      132.61      8.86 o 
   2   9  11       27.81       35.04      6.57 o 
   3   9  11       18.89        7.16      6.72 o 
   4   9  11      207.62      257.14     14.50 o 
   5   9  11        0.30       -1.85      9.71 o 
   6   9  11       56.14       96.45     13.10 o 
  -9  10  11        8.23        6.08      7.27 o 
  -8  10  11        6.88        5.70      4.81 o 
  -7  10  11        0.08        0.04      5.91 o 
  -6  10  11      253.21      241.60     13.70 o 
  -5  10  11       15.76       21.98      2.93 o 
  -4  10  11       30.41       35.38      3.53 o 
  -3  10  11        5.20        1.70      3.31 o 
  -2  10  11       34.78       26.88      4.33 o 
  -1  10  11       81.17       71.32      5.41 o 
   0  10  11      268.91      260.87     10.30 o 
   1  10  11        1.40        4.96      5.92 o 
   2  10  11       68.68       75.81      8.40 o 
   3  10  11       20.30       13.40      6.83 o 
   4  10  11        4.81        1.36      8.54 o 
   5  10  11       20.98       25.43     11.59 o 
   6  10  11       55.02       63.83     12.41 o 
  -9  11  11       27.51       39.64      8.02 o 
  -8  11  11        2.37        9.36      7.75 o 
  -7  11  11        0.01       -1.06      3.47 o 
  -6  11  11        8.53       10.68      2.92 o 
  -5  11  11      135.75      132.18      4.51 o 
  -4  11  11       59.34       58.44      4.10 o 
  -3  11  11       28.48       24.16      3.77 o 
  -2  11  11      412.60      411.66      9.53 o 
  -1  11  11      592.31      573.32     11.93 o 
   0  11  11       19.09       25.60      6.95 o 
   1  11  11        5.37        5.14      5.99 o 
   2  11  11      183.54      189.84     10.41 o 
   3  11  11        3.62       11.34      6.80 o 
   4  11  11      197.83      211.02     13.81 o 
   5  11  11        0.79       10.56     10.09 o 
  -9  12  11       11.74        5.40      7.79 o 
  -8  12  11        0.01       -6.46      6.46 o 
  -7  12  11       63.59       65.64      6.68 o 
  -6  12  11       75.78       76.94      4.06 o 
  -5  12  11      352.93      353.07     10.10 o 
  -4  12  11      238.83      231.83      8.52 o 
  -3  12  11      414.13      419.91      9.54 o 
  -2  12  11       50.63       48.70      4.90 o 
  -1  12  11      287.74      293.10      8.64 o 
   0  12  11      297.31      299.29     11.20 o 
   1  12  11       89.98       79.62      7.89 o 
   2  12  11       21.88       21.08      7.21 o 
   3  12  11      154.70      159.61     12.35 o 
   4  12  11        0.08       -0.79      8.52 o 
   5  12  11      279.02      343.28     37.29 o 
  -9  13  11        5.20       -7.53      7.53 o 
  -8  13  11        4.94        7.57      8.00 o 
  -7  13  11       16.77       28.10      4.95 o 
  -6  13  11       14.79       26.04      6.09 o 
  -5  13  11      583.06      613.32     12.72 o 
  -4  13  11       79.29       74.89      5.63 o 
  -3  13  11      454.19      474.56     12.00 o 
  -2  13  11        2.36        0.27      4.18 o 
  -1  13  11       19.97       21.26      4.82 o 
   0  13  11       12.72        8.96      5.36 o 
   1  13  11       30.53       30.51      7.13 o 
   2  13  11       28.78       18.07      7.16 o 
   3  13  11        2.03       14.91     20.58 o 
   4  13  11       49.82       54.04     10.72 o 
   5  13  11       15.28       25.98     10.60 o 
  -9  14  11       21.99       12.96      8.57 o 
  -8  14  11       28.80       25.55     15.07 o 
  -7  14  11       19.34       17.28      5.13 o 
  -6  14  11        0.39        0.69      4.63 o 
  -5  14  11       19.34       20.06      4.48 o 
  -4  14  11      166.74      164.66     12.06 o 
  -3  14  11      452.75      429.36     11.52 o 
  -2  14  11      233.75      216.85      8.00 o 
  -1  14  11      207.81      207.01      8.35 o 
   0  14  11        5.86       -2.11      5.32 o 
   1  14  11        2.19       -0.16      6.14 o 
   2  14  11        6.75       -0.40      6.76 o 
   3  14  11       28.68       45.56     13.14 o 
   4  14  11       28.53       17.60     12.91 o 
   5  14  11      129.27      166.44     13.92 o 
  -9  15  11        5.38        2.14      8.49 o 
  -8  15  11       16.30       13.34      8.69 o 
  -7  15  11       11.48       17.29      5.44 o 
  -6  15  11       42.37       43.19      6.54 o 
  -5  15  11       18.97       20.57      4.68 o 
  -4  15  11      216.87      216.54      9.13 o 
  -3  15  11      175.29      161.40     10.65 o 
  -2  15  11      969.37      910.17     17.17 o 
  -1  15  11      133.46      118.43      7.17 o 
   0  15  11       23.49       22.60      5.81 o 
   1  15  11      437.97      436.68     15.39 o 
   2  15  11      282.39      310.81     15.44 o 
   3  15  11       57.39       58.03     13.40 o 
   4  15  11      151.71      174.39     18.81 o 
   5  15  11        4.62        9.08     14.10 o 
  -9  16  11        2.98        8.93      8.84 o 
  -8  16  11       32.17       32.31      7.20 o 
  -7  16  11       15.45       17.31      5.68 o 
  -6  16  11       50.64       62.71      6.20 o 
  -5  16  11       28.89       27.42      4.99 o 
  -4  16  11      167.54      175.44      7.86 o 
  -3  16  11       74.75       78.29      6.58 o 
  -2  16  11       12.59       13.20      5.17 o 
  -1  16  11       45.19       50.20      6.13 o 
   0  16  11       11.45        1.99      5.50 o 
   1  16  11      127.52      126.67      8.93 o 
   2  16  11      118.36      141.54     11.41 o 
   3  16  11      163.55      126.55     23.00 o 
   4  16  11       17.43        8.76     12.96 o 
   5  16  11      130.82      160.22     20.15 o 
  -9  17  11        6.84       14.86      9.41 o 
  -8  17  11        8.72       16.11      6.71 o 
  -7  17  11      105.62      114.90      7.63 o 
  -6  17  11       29.27       21.51      5.70 o 
  -5  17  11       88.86       98.60      8.35 o 
  -4  17  11       15.93       12.27      5.28 o 
  -3  17  11      135.86      141.68      7.94 o 
  -2  17  11       43.68       37.58      5.61 o 
  -1  17  11        0.08       -3.74      5.16 o 
   0  17  11      128.72      132.50      8.05 o 
   1  17  11        3.73       -2.12      5.77 o 
   2  17  11      114.11      107.96     13.91 o 
   3  17  11        0.95       15.93     11.81 o 
   4  17  11        5.43       10.83     12.91 o 
   5  17  11        3.45       18.52     14.68 o 
  -8  18  11        1.26        3.18      5.63 o 
  -7  18  11        9.58       14.48      6.06 o 
  -6  18  11       47.42       52.10      6.60 o 
  -5  18  11       48.02       51.94      6.49 o 
  -4  18  11        2.99        1.05      5.09 o 
  -3  18  11       95.89      111.29      7.50 o 
  -2  18  11       89.00       93.19      6.73 o 
  -1  18  11       42.19       42.03      6.30 o 
   0  18  11      210.89      209.11      9.36 o 
   1  18  11        0.20       -2.45      5.82 o 
   2  18  11      163.68      179.52     15.12 o 
   3  18  11       15.89        5.80     18.67 o 
   4  18  11        2.30        5.42     13.43 o 
   5  18  11       81.51       85.65     18.09 o 
  -8  19  11        6.50        9.63      8.20 o 
  -7  19  11      107.11      107.67      9.26 o 
  -6  19  11        6.86       13.49      6.03 o 
  -5  19  11        3.98        7.39      6.43 o 
  -4  19  11       32.25       33.30      6.00 o 
  -3  19  11      115.86      107.81      7.68 o 
  -2  19  11       55.22       64.24      6.29 o 
  -1  19  11      198.28      185.71      8.81 o 
   0  19  11       44.41       44.19      6.69 o 
   1  19  11      251.13      268.49     14.68 o 
   2  19  11       16.67       13.30      7.63 o 
   3  19  11       90.12       93.39     15.81 o 
   4  19  11       53.40       54.25     17.55 o 
  -8  20  11       30.18       46.63      8.38 o 
  -7  20  11       51.71       59.15      9.46 o 
  -6  20  11       14.87       15.56      6.25 o 
  -5  20  11       15.16        8.28      7.26 o 
  -4  20  11        1.53       -0.47      5.86 o 
  -3  20  11      151.14      156.73      8.78 o 
  -2  20  11        6.15        8.01      5.93 o 
  -1  20  11      684.83      664.85     15.66 o 
   0  20  11       22.06       16.00      6.01 o 
   1  20  11      104.01      128.53      9.30 o 
   2  20  11        0.45       -2.19      7.30 o 
   3  20  11       39.66       35.88     11.25 o 
   4  20  11        3.00      -12.33     12.67 o 
  -8  21  11       26.81       49.73      8.14 o 
  -7  21  11        0.48       -6.12      6.12 o 
  -6  21  11        9.89        4.02      6.36 o 
  -5  21  11        0.55       -0.32      6.56 o 
  -4  21  11        9.47        4.02      5.43 o 
  -3  21  11        5.30        6.43      8.66 o 
  -2  21  11      197.23      203.92      9.04 o 
  -1  21  11       91.29       93.56      7.52 o 
   0  21  11       87.64       85.59      7.76 o 
   1  21  11      269.80      290.65     13.07 o 
   2  21  11        0.35       15.80      8.76 o 
   3  21  11       10.89       13.86     10.34 o 
   4  21  11        4.02      -10.57     10.57 o 
  -8  22  11        2.21       -0.99      6.83 o 
  -7  22  11        2.43       -3.82      6.65 o 
  -6  22  11      188.08      177.47     10.48 o 
  -5  22  11        4.69        8.21      7.23 o 
  -4  22  11       18.74       19.58      6.75 o 
  -3  22  11        5.06        5.60      6.08 o 
  -2  22  11      168.47      151.63      8.33 o 
  -1  22  11       47.30       45.74      6.80 o 
   0  22  11      420.97      439.58     16.35 o 
   1  22  11       37.45       31.92      8.26 o 
   2  22  11      343.52      356.75     18.92 o 
   3  22  11       60.98       84.05     13.37 o 
   4  22  11        2.12        2.88     11.35 o 
  -7  23  11       37.59       32.70      7.56 o 
  -6  23  11        0.70       -0.35      6.71 o 
  -5  23  11       12.17        3.95     10.88 o 
  -4  23  11       11.28       18.11      6.95 o 
  -3  23  11        8.92       14.54      6.46 o 
  -2  23  11      166.59      164.53      9.74 o 
  -1  23  11      138.10      129.81     10.84 o 
   0  23  11      277.36      276.30     11.37 o 
   1  23  11      301.44      298.14     13.61 o 
   2  23  11      127.42      150.85     14.57 o 
   3  23  11       39.99       46.59     17.65 o 
   4  23  11       15.65        6.02     11.71 o 
  -7  24  11      129.28      144.38     10.07 o 
  -6  24  11        6.33       -4.07      6.98 o 
  -5  24  11       65.77       97.71     12.78 o 
  -4  24  11        5.06       15.22      7.21 o 
  -3  24  11      220.13      233.74     10.94 o 
  -2  24  11       26.08       30.06      7.35 o 
  -1  24  11      149.69      163.59     10.07 o 
   0  24  11        0.05       -2.67      6.41 o 
   1  24  11      217.62      244.38     12.53 o 
   2  24  11        4.24       -9.42      9.42 o 
   3  24  11       33.38       28.28     11.78 o 
  -7  25  11        6.45        3.10      7.57 o 
  -6  25  11        7.20        2.40      7.22 o 
  -5  25  11       48.55       51.36      9.04 o 
  -4  25  11        0.37       -1.50      9.54 o 
  -3  25  11      103.14      121.75     10.53 o 
  -2  25  11        1.20        4.49      6.84 o 
  -1  25  11      140.01      155.36      9.47 o 
   0  25  11        6.23       -1.81      7.42 o 
   1  25  11      154.32      153.03     14.71 o 
   2  25  11       62.47       73.12     12.87 o 
   3  25  11      127.79      140.71     15.76 o 
  -7  26  11       31.17       30.36      8.20 o 
  -6  26  11       49.46       39.77      8.50 o 
  -5  26  11       11.82       13.54      8.56 o 
  -4  26  11       34.77       33.30      8.11 o 
  -3  26  11       15.52       11.09      8.17 o 
  -2  26  11       47.74       59.34     12.77 o 
  -1  26  11       19.19       22.65      6.95 o 
   0  26  11      110.03       79.78      9.49 o 
   1  26  11       81.84       85.54     11.01 o 
   2  26  11      171.34      185.20     22.03 o 
   3  26  11       29.62       15.74     11.91 o 
  -6  27  11       37.39       21.11      8.22 o 
  -5  27  11       17.53       25.53      9.96 o 
  -4  27  11      166.71      193.49     11.36 o 
  -3  27  11       37.46       38.94     10.31 o 
  -2  27  11       17.63       13.47      9.81 o 
  -1  27  11        5.43        7.73      6.83 o 
   0  27  11       37.06       24.48      8.56 o 
   1  27  11        3.16       11.29     10.97 o 
   2  27  11       30.68       17.15     16.00 o 
   3  27  11        3.89        6.12     11.87 o 
  -6  28  11       39.62       49.07      9.05 o 
  -5  28  11        0.01       19.68      8.28 o 
  -4  28  11        2.88        6.92     12.74 o 
  -3  28  11       14.44       16.93      9.04 o 
  -2  28  11        2.57        7.60      9.13 o 
  -1  28  11        4.02       12.57      7.63 o 
   0  28  11       40.73       35.68      9.11 o 
   1  28  11        7.95       29.91     11.33 o 
   2  28  11        1.67       -3.99     10.64 o 
  -6  29  11       11.09        2.26      8.14 o 
  -5  29  11       67.66       86.14     10.98 o 
  -4  29  11        7.71        0.49      8.82 o 
  -3  29  11       94.02      115.07     11.34 o 
  -2  29  11      112.68      123.31     15.11 o 
  -1  29  11       75.85       85.20     11.08 o 
   0  29  11       18.27       19.33      9.37 o 
   1  29  11       11.61        9.55     10.92 o 
   2  29  11        2.52      -10.96     10.96 o 
  -5  30  11       14.72       11.08      8.80 o 
  -4  30  11       37.83       35.18     10.06 o 
  -3  30  11       49.05       32.08     10.16 o 
  -2  30  11      113.62      120.49     15.32 o 
  -1  30  11      121.54      128.78     12.56 o 
   0  30  11        5.81        9.48      9.49 o 
   1  30  11        2.88      -10.63     10.63 o 
  -5  31  11        0.97       14.57     13.50 o 
  -4  31  11        9.72       -3.28      9.19 o 
  -3  31  11       44.39       43.71     10.21 o 
  -2  31  11        5.81       -1.03      9.29 o 
  -1  31  11        0.14        3.12      9.23 o 
   0  31  11        2.12        4.37     10.32 o 
   1  31  11        0.02       -4.52     13.03 o 
  -4  32  11       18.58       23.62     10.00 o 
  -3  32  11       58.40       39.73     10.58 o 
  -2  32  11        0.01       -2.54      9.48 o 
  -1  32  11       24.34       25.16     10.44 o 
   0  32  11       21.57        7.46     13.63 o 
  -3  33  11       14.04       -0.91     11.16 o 
  -2  33  11       47.54       41.22     10.92 o 
  -1  33  11       35.49       56.47     18.30 o 
  -8   0  12       42.30       44.06     21.18 o 
  -6   0  12       92.63       44.10     18.61 o 
  -4   0  12      263.37      233.60     13.24 o 
  -2   0  12      546.68      527.01     17.12 o 
   0   0  12        4.32       18.47      7.67 o 
   2   0  12       99.25       98.42     11.41 o 
   4   0  12       83.60       91.88     22.46 o 
  -9   1  12        5.11       -4.72      4.72 o 
  -8   1  12       28.77        9.69     13.98 o 
  -7   1  12       12.36       18.77     13.76 o 
  -6   1  12       54.28       55.64     20.18 o 
  -5   1  12      207.83      202.35      7.25 o 
  -4   1  12      603.13      605.56     15.33 o 
  -3   1  12        9.12        4.66      3.71 o 
  -2   1  12      571.13      541.91     12.49 o 
  -1   1  12      218.06      221.74      7.61 o 
   0   1  12        1.29       -4.58      4.95 o 
   1   1  12      236.61      206.90      9.27 o 
   2   1  12      134.35      138.48      8.71 o 
   3   1  12       68.59       67.05     10.14 o 
   4   1  12      272.74      303.81     22.28 o 
   5   1  12        4.82      -18.28     18.28 o 
  -9   2  12        2.64       -6.78      7.21 o 
  -8   2  12        4.18       -7.98     20.74 o 
  -7   2  12       45.94       52.11     14.75 o 
  -6   2  12        2.16        0.19     11.02 o 
  -5   2  12      726.45      724.01     16.10 o 
  -4   2  12        3.25        0.81      6.54 o 
  -3   2  12      219.95      227.29      6.43 o 
  -2   2  12       56.82       56.76      5.15 o 
  -1   2  12       27.98       19.78      5.09 o 
   0   2  12        0.02       -4.85      4.85 o 
   1   2  12      214.41      210.24     11.31 o 
   2   2  12       12.82        2.24      6.10 o 
   3   2  12      640.16      688.61     24.71 o 
   4   2  12       37.89       29.20     13.08 o 
   5   2  12       23.97        5.21     14.23 o 
  -9   3  12        6.40       10.97      7.06 o 
  -8   3  12        0.65       24.58     14.63 o 
  -7   3  12       31.25       16.16     28.12 o 
  -6   3  12       11.16       25.01     12.09 o 
  -5   3  12        8.67       -0.36      3.96 o 
  -4   3  12      189.24      184.63      6.70 o 
  -3   3  12       12.63        9.48      3.48 o 
  -2   3  12      207.97      193.09      7.44 o 
  -1   3  12       41.39       33.07      5.31 o 
   0   3  12       86.10       76.78      5.92 o 
   1   3  12       45.10       31.02      6.34 o 
   2   3  12       99.42       87.00      7.72 o 
   3   3  12        0.68        2.65      8.41 o 
   4   3  12       29.38       21.26     13.06 o 
   5   3  12       30.29       18.62     14.40 o 
  -9   4  12       26.65        6.53     14.28 o 
  -8   4  12       27.41       41.07     22.71 o 
  -7   4  12        2.57       -9.63     11.82 o 
  -6   4  12      130.24      135.24     16.11 o 
  -5   4  12        1.26       -1.39      3.70 o 
  -4   4  12       35.95       36.90      3.22 o 
  -3   4  12     1025.40     1007.08     12.89 o 
  -2   4  12       74.88       79.82      5.83 o 
  -1   4  12        5.50        0.86      4.77 o 
   0   4  12       11.72        5.04      5.15 o 
   1   4  12       86.41       76.69      7.10 o 
   2   4  12       31.16       23.54      7.10 o 
   3   4  12       13.31        7.16      8.50 o 
   4   4  12        0.16      -11.03     11.03 o 
   5   4  12       49.38       50.52     15.57 o 
  -9   5  12       17.70       20.99      7.90 o 
  -8   5  12        0.01       -8.66     19.64 o 
  -7   5  12       97.31       66.59     21.01 o 
  -6   5  12       93.17       89.37     12.21 o 
  -5   5  12      220.71      232.91      7.74 o 
  -4   5  12      597.52      578.61      8.70 o 
  -3   5  12      112.84      113.11      4.07 o 
  -2   5  12      528.77      484.91     10.27 o 
  -1   5  12        9.22        8.32      4.97 o 
   0   5  12      334.24      329.37     14.79 o 
   1   5  12        1.40        4.69      5.82 o 
   2   5  12      217.04      239.75     11.21 o 
   3   5  12        6.52       -5.00      8.31 o 
   4   5  12       36.34       38.93     15.96 o 
   5   5  12        5.10        5.32     13.64 o 
  -9   6  12       20.46       15.69      8.12 o 
  -8   6  12        8.29       23.54     21.30 o 
  -7   6  12       26.18       15.63      5.53 o 
  -6   6  12        2.68        4.98      8.42 o 
  -5   6  12      119.84      134.42      5.91 o 
  -4   6  12       28.77       27.12      3.26 o 
  -3   6  12      118.03      119.95      4.25 o 
  -2   6  12        6.19        1.80      4.04 o 
  -1   6  12      136.29      153.07      8.10 o 
   0   6  12       59.16       58.32      6.22 o 
   1   6  12      338.66      334.79     11.10 o 
   2   6  12       29.19       18.71      6.57 o 
   3   6  12       27.78       28.13      9.36 o 
   4   6  12       60.57       70.74     14.93 o 
   5   6  12        0.68       -4.70     12.84 o 
  -9   7  12       51.55       47.89      9.28 o 
  -8   7  12        8.17       23.58     20.97 o 
  -7   7  12       62.89       65.91     11.77 o 
  -6   7  12        0.06        1.64      5.33 o 
  -5   7  12      146.96      141.60      6.17 o 
  -4   7  12       63.90       68.32      3.85 o 
  -3   7  12      237.68      228.83      6.54 o 
  -2   7  12       10.12       14.21      4.26 o 
  -1   7  12      482.93      441.74     11.61 o 
   0   7  12        6.32       -0.32      5.05 o 
   1   7  12       11.43       10.60      6.54 o 
   2   7  12       20.20       19.78      6.43 o 
   3   7  12       76.76       75.82     11.90 o 
   4   7  12        0.11        2.32     12.13 o 
   5   7  12        8.05       17.80     13.80 o 
  -9   8  12        0.10        0.52      5.04 o 
  -8   8  12       76.71       83.59     24.70 o 
  -7   8  12        0.28        1.51      5.97 o 
  -6   8  12      171.06      145.47     16.27 o 
  -5   8  12       12.64       17.97      3.66 o 
  -4   8  12      118.70      126.62      4.65 o 
  -3   8  12       70.84       76.59      5.15 o 
  -2   8  12        1.30       -3.01      3.91 o 
  -1   8  12       13.14        5.63      5.01 o 
   0   8  12        4.52       -0.38      5.78 o 
   1   8  12       17.08       14.03      6.74 o 
   2   8  12       70.12       67.98      8.64 o 
   3   8  12        8.88        4.20     10.13 o 
   4   8  12        3.35        0.72     12.04 o 
   5   8  12        2.79       11.10     14.11 o 
  -9   9  12        4.85        0.86      6.26 o 
  -8   9  12      134.32      130.98     23.77 o 
  -7   9  12       12.06       26.44     18.86 o 
  -6   9  12       17.11       19.55      5.16 o 
  -5   9  12      231.70      227.24      5.34 o 
  -4   9  12        1.29        1.94      3.56 o 
  -3   9  12       73.69       83.75      4.84 o 
  -2   9  12        3.72       -3.35      4.01 o 
  -1   9  12       13.38       13.79      4.68 o 
   0   9  12      122.17      143.07      8.74 o 
   1   9  12      134.44      136.78     14.43 o 
   2   9  12       34.58       46.30      7.21 o 
   3   9  12       50.29       52.75     11.18 o 
   4   9  12       20.76       -4.19     28.10 o 
   5   9  12        0.66       11.16     14.54 o 
  -9  10  12       31.43       24.30      7.16 o 
  -8  10  12       34.25       34.80      6.11 o 
  -7  10  12       78.95       78.69      8.27 o 
  -6  10  12       57.47       61.34      4.01 o 
  -5  10  12       36.04       35.91      3.29 o 
  -4  10  12      192.13      201.34      6.72 o 
  -3  10  12      187.62      169.66      6.12 o 
  -2  10  12      162.73      148.72      9.32 o 
  -1  10  12      106.79      101.03      6.16 o 
   0  10  12       10.16        7.20      6.11 o 
   1  10  12       42.85       46.40      7.38 o 
   2  10  12       69.51       73.19      7.81 o 
   3  10  12       21.06        6.69     11.33 o 
   4  10  12        1.11      -17.64     25.22 o 
   5  10  12        0.03       10.63     14.22 o 
  -9  11  12        3.48        9.31      8.70 o 
  -8  11  12        2.78        5.78      6.36 o 
  -7  11  12       49.80       39.47      6.04 o 
  -6  11  12       17.46       13.27      3.24 o 
  -5  11  12      207.45      202.16      6.74 o 
  -4  11  12       15.97       17.28      4.30 o 
  -3  11  12       14.85       11.95      4.72 o 
  -2  11  12       53.43       40.20      6.95 o 
  -1  11  12       15.76       19.61      4.92 o 
   0  11  12      101.58       98.31      8.72 o 
   1  11  12        0.09       -3.52      6.46 o 
   2  11  12        0.21       11.84      6.52 o 
   3  11  12        0.05       -7.82     11.41 o 
   4  11  12        4.88       19.31     15.83 o 
   5  11  12        0.60        9.39     15.67 o 
  -9  12  12       13.67        3.30      7.41 o 
  -8  12  12       24.27       31.73      7.52 o 
  -7  12  12       16.11        8.85      8.61 o 
  -6  12  12       46.36       52.66      4.61 o 
  -5  12  12       46.79       59.75      4.93 o 
  -4  12  12      143.47      131.32      6.46 o 
  -3  12  12        0.27        5.29      4.62 o 
  -2  12  12      157.92      149.06      6.70 o 
  -1  12  12       28.82       24.65      5.49 o 
   0  12  12      139.67      141.58      9.00 o 
   1  12  12        7.41        3.17      6.49 o 
   2  12  12       53.69       54.05     10.46 o 
   3  12  12        7.89       -7.30     10.50 o 
   4  12  12       10.83       12.00     12.65 o 
   5  12  12        0.46       -2.63     14.63 o 
  -9  13  12        4.81       12.88      8.04 o 
  -8  13  12       14.91       10.58      8.62 o 
  -7  13  12        1.29       -6.39      6.39 o 
  -6  13  12       65.35       65.55      4.97 o 
  -5  13  12       53.42       54.64      5.36 o 
  -4  13  12        2.23        8.28      4.74 o 
  -3  13  12      184.76      179.59      8.00 o 
  -2  13  12       11.86        7.88      4.62 o 
  -1  13  12        2.64       -2.05      5.16 o 
   0  13  12       17.28        9.34      5.64 o 
   1  13  12        8.39        0.53      6.35 o 
   2  13  12       42.10       37.13      9.01 o 
   3  13  12        2.65       -2.38     11.68 o 
   4  13  12       14.81       12.87     13.81 o 
   5  13  12        0.53       -1.57     32.29 o 
  -9  14  12        0.04       -2.38      8.13 o 
  -8  14  12        4.45        0.26      7.69 o 
  -7  14  12        0.90       -1.51      7.10 o 
  -6  14  12        0.73        3.18      4.62 o 
  -5  14  12       73.08       67.79      5.88 o 
  -4  14  12       33.11       34.88      5.06 o 
  -3  14  12        7.00        8.53      6.79 o 
  -2  14  12        2.99       10.55      5.10 o 
  -1  14  12       54.28       63.54      6.30 o 
   0  14  12       14.44        9.13      5.83 o 
   1  14  12       21.79        8.13      6.95 o 
   2  14  12       45.45       49.25      9.66 o 
   3  14  12       44.92       62.35     14.37 o 
   4  14  12        0.14       -0.51     18.19 o 
  -8  15  12        8.57       -0.73     17.50 o 
  -7  15  12       25.60       15.75      6.49 o 
  -6  15  12        0.03       -5.02      5.02 o 
  -5  15  12       37.36       37.69      5.18 o 
  -4  15  12      142.46      131.15      6.76 o 
  -3  15  12      106.83      124.78      7.53 o 
  -2  15  12      201.80      193.65      8.17 o 
  -1  15  12       85.43       96.54      7.05 o 
   0  15  12       15.33       15.26      5.98 o 
   1  15  12      126.41      149.15      9.89 o 
   2  15  12       28.03       34.83      9.48 o 
   3  15  12        0.57      -15.52     15.52 o 
   4  15  12       37.38       29.59     16.81 o 
  -8  16  12        0.14       -5.26     11.16 o 
  -7  16  12        0.40       -1.08      5.59 o 
  -6  16  12        0.06       -5.22      5.22 o 
  -5  16  12       17.28       25.02      5.10 o 
  -4  16  12       57.08       73.36      5.94 o 
  -3  16  12       16.88       13.18      5.83 o 
  -2  16  12      121.41      116.68      7.10 o 
  -1  16  12       17.45        6.91      5.54 o 
   0  16  12       88.92       75.71      7.44 o 
   1  16  12       31.69       32.70      6.94 o 
   2  16  12        2.12       -8.47      8.47 o 
   3  16  12        0.37       16.59     12.97 o 
   4  16  12       18.83       33.06     14.81 o 
  -8  17  12        2.15       -2.01      8.45 o 
  -7  17  12       44.07       39.39      7.38 o 
  -6  17  12        0.14       -5.38      5.38 o 
  -5  17  12       57.25       61.41      7.87 o 
  -4  17  12       20.33       10.13      5.01 o 
  -3  17  12       60.20       60.91      6.80 o 
  -2  17  12       17.51       18.77      5.51 o 
  -1  17  12        9.85        0.69      5.54 o 
   0  17  12       35.79       34.34      7.44 o 
   1  17  12       59.31       80.66      7.97 o 
   2  17  12       12.62        7.53      8.62 o 
   3  17  12       54.55       47.92     15.11 o 
   4  17  12       40.95       55.58     16.12 o 
  -8  18  12        6.73        0.23      8.78 o 
  -7  18  12       10.66        7.70      5.98 o 
  -6  18  12        3.90       10.59      6.06 o 
  -5  18  12        0.80        0.26      5.14 o 
  -4  18  12        7.49        8.69      5.21 o 
  -3  18  12      107.09       86.85      7.43 o 
  -2  18  12        9.50       19.19      5.65 o 
  -1  18  12       20.47       17.82      6.03 o 
   0  18  12        8.31       -0.72      5.90 o 
   1  18  12      161.80      168.54      9.84 o 
   2  18  12       21.54       16.50      8.26 o 
   3  18  12       58.69       55.08     21.10 o 
   4  18  12        6.27       25.19     20.10 o 
  -8  19  12       23.70       16.37     11.59 o 
  -7  19  12       82.98       85.71      7.85 o 
  -6  19  12       10.73       18.93      6.40 o 
  -5  19  12       23.53       35.81      5.90 o 
  -4  19  12      132.98      129.54      7.52 o 
  -3  19  12       50.77       41.66      6.70 o 
  -2  19  12      111.59      111.53      7.57 o 
  -1  19  12       85.67       70.06      7.08 o 
   0  19  12       35.97       41.49      6.89 o 
   1  19  12        4.48       -5.81      7.05 o 
   2  19  12       12.20        1.31      7.58 o 
   3  19  12        4.62       -2.92     12.66 o 
   4  19  12        4.58       -7.24     13.93 o 
  -8  20  12       49.66       53.60     10.75 o 
  -7  20  12        4.31       -6.34      6.34 o 
  -6  20  12        7.18        0.69      6.17 o 
  -5  20  12       37.55       40.28      7.66 o 
  -4  20  12       76.16       94.73      7.15 o 
  -3  20  12        0.01        3.59      6.06 o 
  -2  20  12       39.33       39.57      6.37 o 
  -1  20  12       43.72       52.34      6.81 o 
   0  20  12       73.13       78.85      7.97 o 
   1  20  12        9.25       17.60      7.74 o 
   2  20  12        6.15       25.82     10.74 o 
   3  20  12       12.73       24.60     11.25 o 
  -7  21  12        2.51       -3.30      6.55 o 
  -6  21  12       20.25        0.68      6.72 o 
  -5  21  12       19.71       16.61      8.97 o 
  -4  21  12       92.06      106.30      9.19 o 
  -3  21  12       73.99       70.25      7.61 o 
  -2  21  12        6.63        6.55      5.71 o 
  -1  21  12       30.35       35.52      6.71 o 
   0  21  12        9.43       12.07      6.60 o 
   1  21  12       18.80       18.89      7.99 o 
   2  21  12       29.12       43.54     11.30 o 
   3  21  12       60.32       58.19     12.67 o 
  -7  22  12       28.86       37.50      7.62 o 
  -6  22  12       98.35       93.99      8.57 o 
  -5  22  12       55.70       60.63     13.78 o 
  -4  22  12       43.92       50.30      7.69 o 
  -3  22  12      114.30      121.01      8.78 o 
  -2  22  12        0.46       10.99      5.93 o 
  -1  22  12       32.05       29.92      6.82 o 
   0  22  12       40.83       51.80      7.70 o 
   1  22  12      180.22      178.39     11.65 o 
   2  22  12       47.50       78.74     12.98 o 
   3  22  12       57.73       77.83     13.69 o 
  -7  23  12      124.91      122.05      9.41 o 
  -6  23  12       25.90       38.14      7.82 o 
  -5  23  12      162.24      177.83     11.49 o 
  -4  23  12       32.88       40.95      8.47 o 
  -3  23  12       13.17       13.90      6.85 o 
  -2  23  12      110.84      109.61      9.33 o 
  -1  23  12        0.01        3.81      6.43 o 
   0  23  12        7.39       11.43      6.96 o 
   1  23  12       65.27       70.88      9.63 o 
   2  23  12        3.46       13.49     10.33 o 
   3  23  12       78.72       80.67     14.07 o 
  -7  24  12        6.98       10.47      7.44 o 
  -6  24  12       70.24       70.60      8.68 o 
  -5  24  12       26.42       31.81      7.95 o 
  -4  24  12       30.65       50.04      9.10 o 
  -3  24  12        1.21        7.02      6.83 o 
  -2  24  12       15.78       18.58      7.32 o 
  -1  24  12       17.75       33.04      7.21 o 
   0  24  12       21.80       21.98      8.08 o 
   1  24  12        1.28        1.90      7.97 o 
   2  24  12        0.18       12.19     10.72 o 
  -6  25  12       39.06       45.86      8.38 o 
  -5  25  12       10.01       18.17      7.96 o 
  -4  25  12      120.21      142.05     13.47 o 
  -3  25  12       15.79       11.60      7.34 o 
  -2  25  12        0.01        2.14      7.07 o 
  -1  25  12       11.71       11.94      7.55 o 
   0  25  12        1.18        5.22      8.02 o 
   1  25  12      100.38      128.44     12.52 o 
   2  25  12       48.10       55.44     17.02 o 
  -6  26  12       40.01       48.65      8.79 o 
  -5  26  12       78.49       90.97      9.26 o 
  -4  26  12        1.27        8.08      8.42 o 
  -3  26  12       22.68       11.89      8.67 o 
  -2  26  12        2.62        1.12      7.27 o 
  -1  26  12        3.17        7.95      6.96 o 
   0  26  12       20.86        8.12      8.43 o 
   1  26  12       66.69       48.99     12.13 o 
   2  26  12       70.94       67.06     13.55 o 
  -6  27  12        0.44       -6.12      7.56 o 
  -5  27  12       52.86       59.59      9.10 o 
  -4  27  12       24.03       10.83      8.75 o 
  -3  27  12        2.78        3.17      8.59 o 
  -2  27  12       20.88       29.44      8.30 o 
  -1  27  12        6.00       17.62     15.11 o 
   0  27  12        0.48       -4.46      7.99 o 
   1  27  12       72.58       58.78     12.41 o 
  -5  28  12        2.55        6.53      8.40 o 
  -4  28  12        8.38       13.14     10.18 o 
  -3  28  12       33.66       44.56      9.88 o 
  -2  28  12       11.03        2.89      9.00 o 
  -1  28  12       20.48       11.67      8.18 o 
   0  28  12       26.52       26.85      9.09 o 
   1  28  12        0.53        1.01     10.59 o 
  -5  29  12       23.24       21.89      8.62 o 
  -4  29  12       38.81       32.93     13.71 o 
  -3  29  12        5.08       21.24      9.53 o 
  -2  29  12       16.48       18.27      9.48 o 
  -1  29  12       49.09       61.45     11.83 o 
   0  29  12        5.52       -5.26      8.42 o 
  -4  30  12        0.32       -1.05      9.22 o 
  -3  30  12        0.13       -0.07      9.09 o 
  -2  30  12       10.64       12.51      9.46 o 
  -1  30  12        9.48       -0.25      9.34 o 
   0  30  12        0.29       -8.35     12.54 o 
  -3  31  12       22.11       20.14      9.80 o 
  -2  31  12       36.85       47.46     10.63 o 
  -1  31  12        1.50        0.29      9.67 o 
  -9   0  13        1.02      -13.72     23.83 o 
  -7   0  13       33.89       43.72     20.02 o 
  -5   0  13      113.90      129.15      9.31 o 
  -3   0  13      296.56      303.46     13.05 o 
  -1   0  13        1.13        3.67      6.22 o 
   1   0  13        0.65       -6.36      7.76 o 
   3   0  13        1.28       17.82     17.08 o 
  -9   1  13        2.88      -22.30     22.30 o 
  -8   1  13       48.76       36.41     16.40 o 
  -7   1  13        5.55       11.89     13.80 o 
  -6   1  13        5.49        3.86     11.95 o 
  -5   1  13      103.69      117.19      6.49 o 
  -4   1  13       89.30       88.74      4.46 o 
  -3   1  13       63.40       65.06      6.35 o 
  -2   1  13       94.41       94.91      6.09 o 
  -1   1  13       63.38       68.92      5.86 o 
   0   1  13      142.30      122.39      7.86 o 
   1   1  13        8.05        5.63      5.82 o 
   2   1  13        0.58       -6.51      6.51 o 
   3   1  13        1.81       -3.36      8.78 o 
   4   1  13        7.64      -11.60     11.60 o 
  -9   2  13        0.78       11.02     23.79 o 
  -8   2  13       13.00       14.65     15.46 o 
  -7   2  13       24.37       40.98     14.30 o 
  -6   2  13       70.88       62.32     14.21 o 
  -5   2  13        0.77        0.04      4.36 o 
  -4   2  13      162.08      150.81      6.64 o 
  -3   2  13      146.64      127.17      6.08 o 
  -2   2  13      300.24      288.86      8.78 o 
  -1   2  13       22.48       12.75      4.88 o 
   0   2  13       29.13       23.95      5.56 o 
   1   2  13      109.85      101.10      7.81 o 
   2   2  13        5.60       -4.48      6.33 o 
   3   2  13       18.12       11.92      9.46 o 
   4   2  13       49.00       42.71     14.97 o 
  -9   3  13        3.14       23.33     24.54 o 
  -8   3  13       26.26       25.26     16.06 o 
  -7   3  13       70.22       50.88     15.46 o 
  -6   3  13      172.41      165.03      9.13 o 
  -5   3  13       25.67       27.43      4.21 o 
  -4   3  13      344.93      344.19      6.91 o 
  -3   3  13       16.87       13.11      4.47 o 
  -2   3  13       54.09       52.02      5.46 o 
  -1   3  13       45.62       45.31      5.90 o 
   0   3  13       40.47       39.84      5.84 o 
   1   3  13       31.66       36.71      6.70 o 
   2   3  13       44.03       44.59      8.52 o 
   3   3  13       10.31       -4.77     11.25 o 
   4   3  13        8.20       30.83     14.31 o 
  -9   4  13        0.09      -17.37     21.26 o 
  -8   4  13       62.84       25.58     16.17 o 
  -7   4  13        4.65        2.02     13.03 o 
  -6   4  13       16.46       18.29      5.63 o 
  -5   4  13       52.99       71.97      5.11 o 
  -4   4  13      170.24      162.96      5.07 o 
  -3   4  13       89.16       92.87      5.06 o 
  -2   4  13      356.31      340.71      9.04 o 
  -1   4  13      166.65      153.71      7.82 o 
   0   4  13       84.73       75.69      7.40 o 
   1   4  13       73.25       67.55      7.39 o 
   2   4  13        2.35        5.87      6.58 o 
   3   4  13       10.86        0.37     11.59 o 
   4   4  13        0.01      -13.88     13.88 o 
  -9   5  13        7.44       -3.84     11.94 o 
  -8   5  13        1.67       14.38     19.69 o 
  -7   5  13        0.49        5.89     13.45 o 
  -6   5  13       11.26       22.17      6.16 o 
  -5   5  13      144.59      138.72      7.44 o 
  -4   5  13        4.36        0.66      4.25 o 
  -3   5  13      620.98      621.74      9.87 o 
  -2   5  13       98.97      108.85      5.96 o 
  -1   5  13      166.42      165.66      8.02 o 
   0   5  13      370.13      367.79     10.63 o 
   1   5  13       26.95       23.47      6.49 o 
   2   5  13      216.69      238.31     12.11 o 
   3   5  13      158.47      164.79     17.98 o 
   4   5  13       16.63       24.17     13.77 o 
  -9   6  13        4.01       -0.86     15.38 o 
  -8   6  13        3.12       -3.40     18.69 o 
  -7   6  13       26.89       26.23      6.25 o 
  -6   6  13       20.23       20.79      6.19 o 
  -5   6  13      183.87      182.50      6.96 o 
  -4   6  13       66.60       80.35      5.38 o 
  -3   6  13       10.48        8.07      3.11 o 
  -2   6  13       68.54       77.75      5.52 o 
  -1   6  13       15.50       19.16      5.51 o 
   0   6  13        0.12       -6.07      6.07 o 
   1   6  13      131.32      111.37      8.25 o 
   2   6  13      174.04      201.86     13.15 o 
   3   6  13      107.61      128.93     16.48 o 
   4   6  13       11.31        3.91     12.95 o 
  -9   7  13        6.59       19.32      9.37 o 
  -8   7  13        7.34       -4.72     19.60 o 
  -7   7  13        6.50       10.86      6.42 o 
  -6   7  13       58.78       67.39      8.02 o 
  -5   7  13        1.02        0.08      2.87 o 
  -4   7  13      243.35      246.93      7.37 o 
  -3   7  13       37.99       38.29      3.53 o 
  -2   7  13      108.19      111.11      9.18 o 
  -1   7  13      177.12      165.21      8.07 o 
   0   7  13        0.24       -1.28      6.18 o 
   1   7  13        6.23        7.66      6.28 o 
   2   7  13      154.97      158.78     13.05 o 
   3   7  13        0.05       -3.50     16.27 o 
   4   7  13        0.34       -2.13     14.17 o 
  -9   8  13       97.31       90.88      7.56 o 
  -8   8  13        0.64       27.40     22.21 o 
  -7   8  13        8.70        2.91      7.05 o 
  -6   8  13       37.43       47.37      7.72 o 
  -5   8  13       28.58       30.90      3.38 o 
  -4   8  13       31.80       33.53      4.50 o 
  -3   8  13      181.44      166.87      7.21 o 
  -2   8  13        0.86        1.22      4.28 o 
  -1   8  13       96.69      103.40      7.05 o 
   0   8  13      153.29      146.61      9.25 o 
   1   8  13      152.08      148.46     10.27 o 
   2   8  13        0.47       -4.25      8.28 o 
   3   8  13      260.19      328.37     27.50 o 
   4   8  13        1.56      -11.41     41.76 o 
  -9   9  13       16.61        8.31      6.18 o 
  -8   9  13       60.63       76.42     25.28 o 
  -7   9  13       19.61       14.60      7.43 o 
  -6   9  13       90.72       96.37      5.60 o 
  -5   9  13       17.17       24.24      4.05 o 
  -4   9  13        4.09        0.10      4.09 o 
  -3   9  13       30.13       28.31      5.33 o 
  -2   9  13       53.49       48.40      5.21 o 
  -1   9  13       35.46       31.34      5.25 o 
   0   9  13      297.85      297.37     11.95 o 
   1   9  13      156.23      163.81     10.14 o 
   2   9  13      285.15      308.18     17.98 o 
   3   9  13       16.12        7.70     12.39 o 
   4   9  13      111.17      106.18     17.49 o 
  -9  10  13        0.40       12.19      6.75 o 
  -8  10  13        0.52       -5.03      8.00 o 
  -7  10  13       35.10       38.90      6.24 o 
  -6  10  13        3.84       -2.11      4.81 o 
  -5  10  13       30.73       30.96      4.35 o 
  -4  10  13       19.44       14.91      4.50 o 
  -3  10  13       65.54       69.72      5.91 o 
  -2  10  13       57.68       56.03      5.34 o 
  -1  10  13        0.07        0.90      5.18 o 
   0  10  13       23.67       26.39      7.13 o 
   1  10  13        9.77       17.25      7.20 o 
   2  10  13       18.23       15.20      8.88 o 
   3  10  13        6.55        7.37     19.27 o 
   4  10  13        9.29       10.64     13.63 o 
  -8  11  13        6.84        8.30      6.54 o 
  -7  11  13        0.30       -5.81      6.14 o 
  -6  11  13        5.28        4.83      5.16 o 
  -5  11  13       16.90       12.25      4.31 o 
  -4  11  13        0.01       -4.92      4.92 o 
  -3  11  13      172.05      183.72      7.82 o 
  -2  11  13       14.31       17.19      4.80 o 
  -1  11  13        9.27        4.54      6.54 o 
   0  11  13      184.39      183.03     11.16 o 
   1  11  13      109.67      111.88     14.55 o 
   2  11  13      156.33      158.18     12.32 o 
   3  11  13       12.28        8.50     28.43 o 
   4  11  13      186.97      250.95     22.76 o 
  -8  12  13       70.04       50.46      8.67 o 
  -7  12  13       72.63       80.04      8.39 o 
  -6  12  13       26.99       31.48      5.16 o 
  -5  12  13      102.87      107.39      6.03 o 
  -4  12  13       31.91       40.27      5.05 o 
  -3  12  13        7.20       10.36      5.13 o 
  -2  12  13      209.52      211.01      8.01 o 
  -1  12  13      763.22      697.53     15.56 o 
   0  12  13       49.46       56.95      7.76 o 
   1  12  13      335.32      342.60     13.57 o 
   2  12  13       18.58       17.40      9.06 o 
   3  12  13      362.92      418.49     26.17 o 
   4  12  13        0.00        5.24     13.85 o 
  -8  13  13        0.64       -7.11      7.11 o 
  -7  13  13       31.97       27.98      7.79 o 
  -6  13  13       11.57        6.42      4.43 o 
  -5  13  13       20.45       17.13      5.72 o 
  -4  13  13       16.89       20.73      5.86 o 
  -3  13  13      223.83      230.12     13.40 o 
  -2  13  13        1.04        4.08      4.71 o 
  -1  13  13      239.86      260.69     10.74 o 
   0  13  13       59.03       56.91      6.92 o 
   1  13  13       19.06       18.52      7.61 o 
   2  13  13      108.76      117.93     17.83 o 
   3  13  13        3.75       20.98     13.10 o 
   4  13  13        0.86        8.87     14.49 o 
  -8  14  13        1.76        2.01      7.88 o 
  -7  14  13       64.31       60.75      8.95 o 
  -6  14  13       25.06       17.98      4.89 o 
  -5  14  13       43.10       44.11      5.45 o 
  -4  14  13      175.38      192.84      8.46 o 
  -3  14  13      168.57      156.30      8.31 o 
  -2  14  13       16.73       28.02      5.67 o 
  -1  14  13       89.89       78.15      6.98 o 
   0  14  13        1.09        0.45      5.80 o 
   1  14  13       75.00       95.50      9.28 o 
   2  14  13       11.53       20.64      9.66 o 
   3  14  13       64.66       79.17     18.32 o 
   4  14  13        5.90       13.52     14.76 o 
  -8  15  13       17.54       25.83      8.65 o 
  -7  15  13        4.16       14.36      8.11 o 
  -6  15  13       26.28       24.22      5.17 o 
  -5  15  13        7.82       10.90      4.97 o 
  -4  15  13       42.85       42.20      6.10 o 
  -3  15  13       56.38       54.41      6.77 o 
  -2  15  13      104.04      117.51      7.24 o 
  -1  15  13       25.07       28.61      6.26 o 
   0  15  13      321.86      316.25     11.87 o 
   1  15  13        9.96       14.12      6.84 o 
   2  15  13      332.95      401.73     19.48 o 
   3  15  13        0.49      -12.27     12.27 o 
  -8  16  13        4.69        5.15      8.50 o 
  -7  16  13        0.18       -9.16     11.59 o 
  -6  16  13        9.85       24.00      5.36 o 
  -5  16  13       14.50       14.93      5.70 o 
  -4  16  13       13.61        5.49      5.54 o 
  -3  16  13      129.68      146.19     10.11 o 
  -2  16  13      140.53      151.08      8.08 o 
  -1  16  13      451.59      455.64     13.06 o 
   0  16  13      142.07      151.21      9.09 o 
   1  16  13      129.79      140.44     15.47 o 
   2  16  13        0.42       13.34      9.41 o 
   3  16  13       12.86       18.72     15.02 o 
  -8  17  13       23.49       16.84      9.24 o 
  -7  17  13        0.85       12.45     11.56 o 
  -6  17  13       11.35        7.00      5.85 o 
  -5  17  13        3.71       -3.49      5.09 o 
  -4  17  13      129.45      128.03      7.98 o 
  -3  17  13       23.20       16.56      6.17 o 
  -2  17  13       16.55       16.25      6.88 o 
  -1  17  13       19.36       22.49      6.34 o 
   0  17  13        0.05        4.27      6.25 o 
   1  17  13       48.47       63.77      9.09 o 
   2  17  13        7.21        9.21     16.72 o 
   3  17  13       13.90       29.49     15.48 o 
  -7  18  13       52.05       39.12     10.05 o 
  -6  18  13        7.78       16.64      6.32 o 
  -5  18  13        0.77        3.59      5.39 o 
  -4  18  13       54.01       46.48      6.76 o 
  -3  18  13       35.28       34.12      6.94 o 
  -2  18  13        0.22       -5.43      5.43 o 
  -1  18  13        0.14        5.45      6.15 o 
   0  18  13       74.38       73.01      8.93 o 
   1  18  13       89.10      109.07      9.89 o 
   2  18  13       18.02       16.13     11.12 o 
   3  18  13       38.54       40.92     15.82 o 
  -7  19  13        0.09        2.58      9.11 o 
  -6  19  13       18.92       15.47      6.60 o 
  -5  19  13       41.57       38.77      5.86 o 
  -4  19  13       49.90       61.56      7.30 o 
  -3  19  13      216.99      223.09     10.51 o 
  -2  19  13      180.72      195.47      9.29 o 
  -1  19  13      158.38      188.95      9.64 o 
   0  19  13      184.97      202.47     10.39 o 
   1  19  13        1.31        5.56      7.70 o 
   2  19  13       11.54        4.01     10.41 o 
   3  19  13       14.07       13.08     11.26 o 
  -7  20  13       30.83       41.09      8.58 o 
  -6  20  13       15.75       17.17      6.88 o 
  -5  20  13      112.21      105.16      7.27 o 
  -4  20  13       10.09        3.12      6.31 o 
  -3  20  13      136.35      130.32      9.19 o 
  -2  20  13        4.70        7.58      5.97 o 
  -1  20  13       87.10      100.60      9.85 o 
   0  20  13      114.23      110.15      8.77 o 
   1  20  13        2.89        6.07      7.89 o 
   2  20  13       10.95       16.41     10.66 o 
  -7  21  13       39.39       41.37      8.77 o 
  -6  21  13       71.36       74.37      8.21 o 
  -5  21  13       66.89       63.38      9.10 o 
  -4  21  13       51.76       56.43      7.77 o 
  -3  21  13       98.58      122.79     11.21 o 
  -2  21  13        5.56        2.43      6.00 o 
  -1  21  13       34.27       35.78      7.21 o 
   0  21  13        6.11        4.85      9.16 o 
   1  21  13        7.70       -3.75      7.65 o 
   2  21  13        6.43       24.03     14.82 o 
  -6  22  13        0.46       -1.65      7.00 o 
  -5  22  13        5.21       -6.90      6.90 o 
  -4  22  13      198.09      210.08     10.66 o 
  -3  22  13        6.76        6.06      6.96 o 
  -2  22  13      219.53      241.07     10.50 o 
  -1  22  13        1.36       -3.90      6.43 o 
   0  22  13       96.49      108.81     10.05 o 
   1  22  13      110.31      109.22     10.55 o 
   2  22  13       25.33       14.01     11.30 o 
  -6  23  13      105.73      109.09      9.56 o 
  -5  23  13       41.07       40.73      8.01 o 
  -4  23  13       75.36       86.67      8.69 o 
  -3  23  13       82.51       77.90      8.61 o 
  -2  23  13       51.85       43.38     10.25 o 
  -1  23  13       49.09       55.12      7.72 o 
   0  23  13       58.13       63.81      9.50 o 
   1  23  13       14.64       21.42     10.56 o 
   2  23  13        1.45       29.37     19.81 o 
  -6  24  13        5.00        4.68      7.68 o 
  -5  24  13      179.25      200.42     11.18 o 
  -4  24  13       12.30        4.62      8.41 o 
  -3  24  13       21.03       24.58      7.56 o 
  -2  24  13        4.15        2.92      7.43 o 
  -1  24  13        8.08       17.10      7.24 o 
   0  24  13        0.44       -0.80      7.74 o 
   1  24  13        9.71       20.09      9.71 o 
  -5  25  13       27.08       32.60      8.81 o 
  -4  25  13        9.42       12.56      8.66 o 
  -3  25  13       49.24       36.20      8.33 o 
  -2  25  13        0.00        1.62      7.65 o 
  -1  25  13       58.40       66.55      8.43 o 
   0  25  13        1.28       -0.44      8.04 o 
   1  25  13        2.96        5.89     12.70 o 
  -5  26  13       25.25       29.74      9.34 o 
  -4  26  13       84.93      119.19     11.45 o 
  -3  26  13       21.66       27.77      8.18 o 
  -2  26  13       15.09        3.65      7.88 o 
  -1  26  13        0.16        2.68      7.78 o 
   0  26  13        0.55       -3.07      8.37 o 
  -4  27  13       59.25       71.51     10.55 o 
  -3  27  13       14.55        7.45      9.05 o 
  -2  27  13       26.87       36.73      8.80 o 
  -1  27  13       15.79       17.70      8.38 o 
   0  27  13        0.48      -13.75     13.75 o 
  -4  28  13        0.56        7.24      8.98 o 
  -3  28  13        7.04        4.14      8.86 o 
  -2  28  13       17.92       33.10      9.07 o 
  -1  28  13       27.78       19.06     10.59 o 
  -2  29  13        0.60       11.23      9.63 o 
  -8   0  14       10.00       40.66     24.08 o 
  -6   0  14        0.19      -11.56     17.74 o 
  -4   0  14       20.85       23.14      6.94 o 
  -2   0  14      116.40      116.27      8.69 o 
   0   0  14      169.50      170.66     10.91 o 
   2   0  14       21.66       16.92     12.92 o 
   4   0  14       15.31       -0.54     18.44 o 
  -8   1  14        4.02       10.37     15.32 o 
  -7   1  14       18.38       12.51     13.73 o 
  -6   1  14       30.61       36.70     13.76 o 
  -5   1  14       31.62       30.81      4.74 o 
  -4   1  14       40.33       41.32      5.45 o 
  -3   1  14        6.18       -4.30      4.30 o 
  -2   1  14       69.51       68.43      5.49 o 
  -1   1  14       43.57       35.85      5.39 o 
   0   1  14       38.56       26.45      5.90 o 
   1   1  14       31.49       21.41      7.03 o 
   2   1  14      149.41      191.54     16.00 o 
   3   1  14        0.67      -10.31     10.31 o 
   4   1  14        0.16      -12.01     12.01 o 
  -8   2  14        3.99        0.13     14.16 o 
  -7   2  14       19.20       33.28     32.35 o 
  -6   2  14       31.01       28.19      6.53 o 
  -5   2  14       32.64       19.46      4.73 o 
  -4   2  14       10.99        3.56      4.05 o 
  -3   2  14       13.76       17.29      4.79 o 
  -2   2  14        0.25       -4.09      4.09 o 
  -1   2  14      260.79      261.12      8.60 o 
   0   2  14        7.83       -3.21      5.35 o 
   1   2  14      298.39      317.30     12.02 o 
   2   2  14       20.98       31.62      9.71 o 
   3   2  14       15.94       26.57     13.85 o 
   4   2  14        3.79        4.93     14.12 o 
  -8   3  14        9.45        4.40     15.63 o 
  -7   3  14        9.55        1.13     13.25 o 
  -6   3  14        8.49        4.78      6.02 o 
  -5   3  14       80.43       85.62      4.54 o 
  -4   3  14        3.01       -3.68      3.91 o 
  -3   3  14        3.32        6.32      5.78 o 
  -2   3  14       14.27        7.85      5.00 o 
  -1   3  14       16.86        9.03      5.40 o 
   0   3  14       85.47       90.93      7.72 o 
   1   3  14       14.96       11.62      6.80 o 
   2   3  14       41.43       42.07      9.94 o 
   3   3  14        2.51      -11.38     11.38 o 
   4   3  14        0.17      -24.89     24.89 o 
  -8   4  14       54.69       25.20     24.45 o 
  -7   4  14        9.50       -4.19      5.31 o 
  -6   4  14        1.16        3.87      6.35 o 
  -5   4  14       79.21       73.09      4.50 o 
  -4   4  14       16.40        9.42      4.15 o 
  -3   4  14        2.61       -2.08      4.42 o 
  -2   4  14       18.02       12.47      4.95 o 
  -1   4  14       53.60       44.03      5.82 o 
   0   4  14       92.94       88.36      7.69 o 
   1   4  14        1.08       13.15      6.73 o 
   2   4  14        6.27        3.49      8.65 o 
   3   4  14       22.70       25.01     13.49 o 
  -8   5  14        1.67        2.28     21.63 o 
  -7   5  14      266.55      238.89     11.99 o 
  -6   5  14       77.93       75.95      8.25 o 
  -5   5  14      115.36      118.20      6.05 o 
  -4   5  14       22.61       28.98      4.56 o 
  -3   5  14        1.72        2.28      4.55 o 
  -2   5  14       97.96       94.22      5.74 o 
  -1   5  14        2.04        2.67      5.66 o 
   0   5  14       66.33       68.62      7.35 o 
   1   5  14      203.72      223.49     10.81 o 
   2   5  14       36.06       15.08      9.45 o 
   3   5  14        5.18        7.50     12.72 o 
  -8   6  14       26.60       33.65     23.25 o 
  -7   6  14       29.09       33.81      7.46 o 
  -6   6  14       49.40       57.01      7.85 o 
  -5   6  14        6.49        9.27      4.08 o 
  -4   6  14        8.88        8.14      4.40 o 
  -3   6  14       96.01      103.49      6.28 o 
  -2   6  14        3.98        1.81      4.45 o 
  -1   6  14       77.99       80.29      7.04 o 
   0   6  14        8.21        0.08      5.91 o 
   1   6  14      166.98      173.16      9.95 o 
   2   6  14        9.00       10.37      9.08 o 
   3   6  14        2.11        4.71     24.39 o 
  -8   7  14        3.02      -11.85     18.24 o 
  -7   7  14        3.91        3.04      7.25 o 
  -6   7  14        1.09       -2.86      4.90 o 
  -5   7  14       28.89       27.19      3.99 o 
  -4   7  14      272.91      265.64      8.21 o 
  -3   7  14       12.30       12.80      4.80 o 
  -2   7  14       17.88       12.46      4.78 o 
  -1   7  14        5.64       -3.77      6.02 o 
   0   7  14       95.51       97.97      7.92 o 
   1   7  14       40.46       37.69      7.46 o 
   2   7  14        0.93        3.69      9.14 o 
   3   7  14       13.16        2.19     12.37 o 
  -8   8  14      107.38      127.11     27.85 o 
  -7   8  14        0.01        5.60      7.15 o 
  -6   8  14      209.91      186.01      9.31 o 
  -5   8  14       37.03       35.68      4.23 o 
  -4   8  14        0.40        1.02      5.00 o 
  -3   8  14        3.17        2.97      4.70 o 
  -2   8  14       11.41        7.42      5.20 o 
  -1   8  14      150.58      163.48      8.35 o 
   0   8  14       41.26       49.05      7.68 o 
   1   8  14        1.75       -4.85      6.38 o 
   2   8  14       32.62       14.68      9.85 o 
   3   8  14        7.39       -0.07     26.50 o 
  -8   9  14       13.56       17.37     20.39 o 
  -7   9  14      210.83      204.30     10.00 o 
  -6   9  14       15.09       16.80      5.28 o 
  -5   9  14        0.05        3.06      3.95 o 
  -4   9  14       59.88       53.07      5.39 o 
  -3   9  14      142.89      128.33      7.14 o 
  -2   9  14        3.96        7.35      4.78 o 
  -1   9  14        6.37        4.43      5.64 o 
   0   9  14      110.38      114.45     10.83 o 
   1   9  14       32.36       24.82      7.36 o 
   2   9  14        0.64       -9.42      9.42 o 
   3   9  14        6.73        3.39     22.40 o 
  -8  10  14        0.53       -0.58      9.84 o 
  -7  10  14        0.49        2.22      5.00 o 
  -6  10  14       47.49       30.80      5.94 o 
  -5  10  14       21.57       22.48      4.38 o 
  -4  10  14        0.60        2.08      4.55 o 
  -3  10  14        2.68        3.09      5.11 o 
  -2  10  14      173.13      170.46      7.42 o 
  -1  10  14       19.31       25.12      5.89 o 
   0  10  14        0.02       -5.72      6.44 o 
   1  10  14        0.64       -1.72      6.78 o 
   2  10  14       46.41       69.88     11.32 o 
   3  10  14        5.59       11.33     16.02 o 
  -8  11  14        4.11        4.94      6.95 o 
  -7  11  14       95.41       86.42      6.93 o 
  -6  11  14        0.62       -0.57      5.53 o 
  -5  11  14      183.95      188.03      6.68 o 
  -4  11  14        0.00       -1.41      4.60 o 
  -3  11  14        2.76        4.39      5.20 o 
  -2  11  14       14.65       21.12      5.49 o 
  -1  11  14        7.87        6.66      6.06 o 
   0  11  14       38.59       42.36      7.89 o 
   1  11  14        8.06        9.76      7.15 o 
   2  11  14        2.31        0.84      9.10 o 
   3  11  14        8.67        7.01     15.85 o 
  -8  12  14        6.04       -2.00      7.26 o 
  -7  12  14        7.06       15.50      6.08 o 
  -6  12  14       57.38       59.32      6.98 o 
  -5  12  14       37.39       31.39      4.88 o 
  -4  12  14       59.00       68.52      6.09 o 
  -3  12  14        6.03        9.73      5.39 o 
  -2  12  14      122.93      124.53      7.46 o 
  -1  12  14       39.30       44.63      6.52 o 
   0  12  14        9.46       13.34      6.50 o 
   1  12  14        6.90       14.16      8.02 o 
   2  12  14       54.04       46.15     10.89 o 
   3  12  14        4.93       -9.50     12.44 o 
  -8  13  14        0.59        6.14      8.91 o 
  -7  13  14        0.04       10.25      7.84 o 
  -6  13  14       71.66       81.77      7.86 o 
  -5  13  14        8.12        6.31      5.92 o 
  -4  13  14       75.07       61.36      6.19 o 
  -3  13  14       65.68       58.34      6.43 o 
  -2  13  14        0.50        2.11      5.31 o 
  -1  13  14       16.57       11.59      5.98 o 
   0  13  14        0.18       -0.37      6.22 o 
   1  13  14        0.25        0.37      8.39 o 
   2  13  14        1.34        0.35     10.28 o 
   3  13  14        0.54        2.29     13.95 o 
  -7  14  14       19.67        9.30      8.28 o 
  -6  14  14       22.60       24.70      6.92 o 
  -5  14  14       23.50       16.27      5.04 o 
  -4  14  14        1.66        4.94      5.41 o 
  -3  14  14      132.29      123.34      9.77 o 
  -2  14  14        0.09        0.84      5.36 o 
  -1  14  14      156.76      155.43      9.02 o 
   0  14  14        0.01       -1.83      6.20 o 
   1  14  14        0.05       -8.30      8.30 o 
   2  14  14       19.41       20.21     10.22 o 
   3  14  14       15.88        4.52     13.48 o 
  -7  15  14       25.01       20.02      8.73 o 
  -6  15  14        3.67       -4.86      6.49 o 
  -5  15  14      129.03      135.76      7.00 o 
  -4  15  14        2.90       -3.41      5.77 o 
  -3  15  14        0.52       -2.03      6.07 o 
  -2  15  14       17.37       28.81      6.21 o 
  -1  15  14       36.69       44.38      6.99 o 
   0  15  14       15.15        6.66      6.67 o 
   1  15  14        0.72        5.43      7.96 o 
   2  15  14        5.21       -3.94     10.68 o 
  -7  16  14        9.39       16.31      8.96 o 
  -6  16  14       52.51       52.01      6.95 o 
  -5  16  14        9.12       19.59      5.51 o 
  -4  16  14        1.58       -5.50      7.85 o 
  -3  16  14       16.61       14.34      7.17 o 
  -2  16  14      147.63      157.26      8.57 o 
  -1  16  14      274.10      278.47     11.00 o 
   0  16  14       21.81       21.61      7.01 o 
   1  16  14       27.05       11.72      8.05 o 
   2  16  14       11.59       -6.58     12.01 o 
  -7  17  14        6.49       -3.71      8.71 o 
  -6  17  14       10.62       26.51      6.57 o 
  -5  17  14       77.49       80.69      7.06 o 
  -4  17  14        8.85        6.45      6.20 o 
  -3  17  14        0.01       -2.19      6.19 o 
  -2  17  14       29.74       31.64      6.58 o 
  -1  17  14       12.66       32.08      6.95 o 
   0  17  14        0.54        1.92      6.73 o 
   1  17  14        5.47       13.42      8.08 o 
   2  17  14        0.05       -9.73      9.73 o 
  -7  18  14        0.42       13.45      9.31 o 
  -6  18  14        0.48        2.84      6.42 o 
  -5  18  14        0.15       -2.13      7.29 o 
  -4  18  14       11.50       10.16      6.58 o 
  -3  18  14       21.58       29.41      7.24 o 
  -2  18  14      115.75      123.00      8.38 o 
  -1  18  14      133.48      129.60      9.08 o 
   0  18  14       37.66       47.62      7.78 o 
   1  18  14        7.95        5.14      8.14 o 
   2  18  14       15.68        9.72     18.30 o 
  -6  19  14        0.13       -2.71      6.33 o 
  -5  19  14       35.01       44.27      8.94 o 
  -4  19  14        0.10       -6.38      6.38 o 
  -3  19  14        0.45       -0.72      6.71 o 
  -2  19  14       61.14       61.21      7.43 o 
  -1  19  14       51.26       54.05      7.63 o
[truncated: 21,152 more chars]
